# Supplementary material for: Molecular mechanism of HNF-1A–mediated HNF4A gene regulation and promoter-driven HNF4A-MODY diabetes
Source: JCI Insight. 2024 Jun 10;9(11):e175278. doi: 10.1172/jci.insight.175278 (PMC11382887; doi:10.1172/jci.insight.175278)
Supplement: Supporting data values [file jciinsight-9-175278-s042.xlsx]

## Sheet: Fig3A
Raw data		Fit
X	Y	X	Y
Molar ratio (P2:DD-DBD)	DeltaH (kJ/mol)	Molar ratio (P2:DD-DBD)	DeltaH (kJ/mol)
0.063595	-129.974	0.012655	-125.434
0.115045	-126.939	0.063595	-125.268
0.167007	-126.821	0.115045	-124.921
0.21948	-122.941	0.167007	-124.414
0.272464	-120.953	0.21948	-123.65
0.32596	-117.698	0.272464	-122.432
0.379966	-113.347	0.32596	-120.334
0.434484	-103.937	0.379966	-116.315
0.489513	-89.1347	0.434484	-107.614
0.545053	-56.9844	0.489513	-87.7867
0.601105	-21.939	0.545053	-53.7052
0.657667	-4.74064	0.601105	-23.8383
0.714741	-0.9227	0.657667	-9.10696
0.772326	-0.036	0.714741	-2.77438
0.830422	1.2085	0.772326	0.213881
0.889029	2.33767	0.830422	1.80244
0.948148	1.09788	0.889029	2.73404
1.00778	1.3575	0.948148	3.32376
		1.00778	3.72018

## Sheet: Fig3B
Raw data					Non-linear fit (GraphPad Prism 9.5.1)
RA		P2 WT				RA	P2 WT
X	Y	X	Y		One-phase association
[DD-DBD] (nM)	Response (nm)	[DD-DBD] (nM)	Response (nm)		Best-fit values
112	0.4343	112	0.0384		Y0	-0.1856	-0.07729
225	0.9016	225	0.0965		Plateau	1.396	1.24
450	1.1577	450	0.243		K	0.00467	0.0006655
900	1.3344	900	0.514		Tau	214.1	1503
1800	1.3845	1800	0.8651		Half-time	148.4	1042
3000	1.4563	3000	1.0505		Span	1.582	1.318
					95% CI (profile likelihood)
					Y0	-1.426 to 0.3641	-0.1528 to -0.005844
					Plateau	1.276 to 1.529	1.084 to 1.516
					K	0.002298 to 0.009393	0.0004420 to 0.0009109
					Tau	106.5 to 435.1	1098 to 2262
					Half-time	73.80 to 301.6	760.9 to 1568
					Goodness of Fit
					Degrees of Freedom	3	3
					R squared	0.985	0.9982
					Sum of Squares	0.01125	0.00159
					Sy.x	0.06123	0.02302
					Constraints
					K	K > 0	K > 0
					Number of points
					# of X values	6	6
					# Y values analyzed	6	6

## Sheet: Fig3C
Time	25 nM	25 nM fit	50 nM	50 nM fit	100 nM	100 nM fit	200 nM	200 nM fit	500 nM	500 nM fit	1000 nM	1000 nM fit	2500 nM	2500 nM fit
960.02	0.00195631	0	0.00286419	0	0.00353352	0	0.00060698	0	0.0100377	0	0.030807	0	0.0735274	0
960.22	0.00246887	0.0009533	0.00360694	0.00190999	0.00514964	0.00453353	0.00387237	0.011531	0.0169163	0.0286176	0.0456827	0.0594031	0.116867	0.140752
960.42	0.00259262	0.00190293	0.00429159	0.00381294	0.00723203	0.00904402	0.00773261	0.022946	0.025525	0.0566105	0.0640954	0.116331	0.170237	0.268872
960.62	0.002906	0.00284893	0.0054823	0.00570886	0.00953568	0.0135316	0.0125534	0.0342461	0.035805	0.0839922	0.0863878	0.170887	0.234386	0.385494
960.82	0.0030585	0.00379129	0.00613321	0.00759779	0.0116675	0.0179963	0.017449	0.0454325	0.0475292	0.110776	0.111777	0.223169	0.307688	0.491649
961.02	0.00354788	0.00473004	0.00717952	0.00947975	0.0143136	0.0224384	0.0228965	0.0565063	0.0608043	0.136975	0.140867	0.273274	0.39001	0.588276
961.22	0.0041496	0.00566519	0.00819316	0.0113548	0.0170066	0.0268578	0.02893	0.0674687	0.075434	0.162603	0.17272	0.32129	0.479485	0.676231
961.42	0.00475001	0.00659674	0.00937817	0.0132229	0.0200201	0.0312549	0.0355968	0.0783207	0.0915045	0.187671	0.207487	0.367306	0.573988	0.756293
961.62	0.00590944	0.00752473	0.0106162	0.0150841	0.023312	0.0356295	0.042565	0.0890636	0.108497	0.212191	0.244442	0.411404	0.671977	0.829169
961.82	0.00658832	0.00844915	0.0115345	0.0169384	0.0265098	0.0399819	0.0495914	0.0996983	0.12549	0.236177	0.282559	0.453664	0.769533	0.895504
962.02	0.00751615	0.00937002	0.0129147	0.0187859	0.0297467	0.0443122	0.0566363	0.110226	0.142881	0.259638	0.321226	0.494164	0.864397	0.955886
962.22	0.00884459	0.0102874	0.0142379	0.0206266	0.0330549	0.0486205	0.0636137	0.120648	0.160178	0.282588	0.359577	0.532977	0.952706	1.01085
962.42	0.00981278	0.0112012	0.0162205	0.0224605	0.036718	0.0529069	0.0703069	0.130965	0.177846	0.305036	0.397957	0.570172	1.03531	1.06088
962.62	0.0100853	0.0121115	0.0175755	0.0242876	0.0397644	0.0571714	0.0771886	0.141178	0.194902	0.326995	0.435605	0.605817	1.11119	1.10642
962.82	0.0114695	0.0130183	0.0194251	0.026108	0.0434835	0.0614144	0.084738	0.151288	0.213005	0.348474	0.474608	0.639977	1.18073	1.14787
963.02	0.0119713	0.0139217	0.0209667	0.0279217	0.0467065	0.0656357	0.0915921	0.161297	0.230518	0.369484	0.512694	0.672713	1.24282	1.1856
963.22	0.0119625	0.0148215	0.0228986	0.0297287	0.0497406	0.0698356	0.0988065	0.171205	0.248169	0.390035	0.55117	0.704086	1.29728	1.21995
963.42	0.0129731	0.015718	0.0246992	0.031529	0.0536549	0.0740141	0.106632	0.181013	0.2661	0.410138	0.589514	0.734151	1.3446	1.25121
963.62	0.0141858	0.0166109	0.0263162	0.0333227	0.0570335	0.0781714	0.114648	0.190722	0.284181	0.429802	0.627464	0.762963	1.38546	1.27967
963.82	0.0146232	0.0175005	0.0276779	0.0351097	0.0602016	0.0823076	0.122268	0.200334	0.302321	0.449037	0.665144	0.790575	1.41947	1.30557
964.02	0.01498	0.0183866	0.0284642	0.0368902	0.0627654	0.0864227	0.129483	0.209849	0.319549	0.467851	0.702068	0.817037	1.44667	1.32915
964.22	0.0156215	0.0192694	0.029468	0.0386641	0.0660802	0.0905169	0.136631	0.219268	0.337337	0.486255	0.73834	0.842395	1.4687	1.35061
964.42	0.0153896	0.0201487	0.0305736	0.0404315	0.0686961	0.0945903	0.143526	0.228593	0.354907	0.504258	0.77444	0.866698	1.48578	1.37015
964.62	0.0159075	0.0210247	0.0322139	0.0421923	0.0712633	0.098643	0.150986	0.237824	0.37309	0.521867	0.810297	0.889987	1.49957	1.38793
964.82	0.0161364	0.0218973	0.032896	0.0439466	0.0733551	0.102675	0.157536	0.246961	0.390727	0.539092	0.844513	0.912306	1.50941	1.40412
965.02	0.0162692	0.0227666	0.0337379	0.0456945	0.0758565	0.106687	0.163811	0.256007	0.408586	0.55594	0.878893	0.933695	1.51727	1.41885
965.22	0.0167194	0.0236325	0.0343637	0.0474359	0.0781697	0.110678	0.170581	0.264962	0.426527	0.572421	0.912058	0.954193	1.52294	1.43227
965.42	0.0172116	0.0244952	0.0353027	0.0491709	0.0807857	0.114649	0.17761	0.273827	0.44447	0.588543	0.944829	0.973837	1.52723	1.44447
965.62	0.0179265	0.0253545	0.0363043	0.0508995	0.0834443	0.1186	0.184574	0.282602	0.462017	0.604312	0.976477	0.992662	1.53091	1.45559
965.82	0.0183232	0.0262105	0.0372998	0.0526217	0.0859623	0.12253	0.19099	0.291289	0.479271	0.619737	1.00677	1.0107	1.53305	1.4657
966.02	0.0190927	0.0270632	0.0387462	0.0543375	0.0883905	0.126441	0.197735	0.299889	0.496907	0.634825	1.03617	1.02799	1.53554	1.47491
966.22	0.0199664	0.0279126	0.0397746	0.0560471	0.0912963	0.130332	0.204555	0.308402	0.514756	0.649584	1.06442	1.04456	1.53749	1.48329
966.42	0.0200515	0.0287588	0.0408241	0.0577503	0.0940973	0.134203	0.211444	0.31683	0.53237	0.66402	1.09149	1.06044	1.53957	1.49092
966.62	0.0204783	0.0296018	0.0420561	0.0594472	0.0970412	0.138054	0.218439	0.325173	0.550135	0.678142	1.11694	1.07566	1.54101	1.49786
966.82	0.0211027	0.0304415	0.0434419	0.0611379	0.100303	0.141886	0.225691	0.333431	0.567874	0.691955	1.14154	1.09024	1.54244	1.50418
967.02	0.0215725	0.031278	0.0448784	0.0628224	0.103645	0.145698	0.23298	0.341607	0.585183	0.705467	1.16468	1.10421	1.54388	1.50994
967.22	0.022426	0.0321112	0.0457929	0.0645006	0.106665	0.149491	0.240652	0.349701	0.602643	0.718683	1.18649	1.11761	1.54508	1.51517
967.42	0.0237104	0.0329413	0.0472363	0.0661726	0.11047	0.153265	0.248242	0.357713	0.6209	0.731611	1.20714	1.13044	1.54683	1.51994
967.62	0.0245344	0.0337682	0.0485168	0.0678385	0.113788	0.157019	0.255588	0.365644	0.638371	0.744257	1.226	1.14274	1.54784	1.52428
967.82	0.024619	0.0345919	0.0499443	0.0694982	0.117172	0.160754	0.262999	0.373495	0.655552	0.756627	1.24387	1.15453	1.54869	1.52823
968.02	0.0252456	0.0354125	0.0507797	0.0711518	0.120528	0.164471	0.270324	0.381268	0.672826	0.768727	1.25984	1.16582	1.54939	1.53183
968.22	0.0261548	0.0362299	0.0522539	0.0727993	0.12388	0.168168	0.277819	0.388962	0.690058	0.780563	1.27498	1.17665	1.55032	1.5351
968.42	0.0271194	0.0370442	0.0535758	0.0744407	0.126937	0.171847	0.285291	0.396579	0.706883	0.79214	1.28984	1.18702	1.55083	1.53808
968.62	0.0280775	0.0378553	0.0551367	0.0760761	0.130248	0.175507	0.293194	0.404119	0.724243	0.803464	1.30275	1.19697	1.55186	1.54079
968.82	0.0287535	0.0386634	0.0561177	0.0777054	0.13318	0.179148	0.300223	0.411584	0.740792	0.814542	1.31406	1.20649	1.55254	1.54326
969.02	0.0291503	0.0394683	0.0570554	0.0793288	0.136215	0.182771	0.307128	0.418973	0.75736	0.825377	1.32483	1.21562	1.55306	1.5455
969.22	0.0300718	0.0402701	0.0583229	0.0809461	0.139601	0.186375	0.315117	0.426288	0.773722	0.835976	1.33451	1.22438	1.55365	1.54755
969.42	0.0312039	0.0410689	0.0601866	0.0825575	0.143312	0.189962	0.323079	0.433529	0.789823	0.846344	1.34344	1.23276	1.55501	1.54941
969.62	0.0320823	0.0418646	0.0619411	0.0841629	0.146635	0.193529	0.330732	0.440697	0.805633	0.856485	1.35126	1.2408	1.55585	1.55111
969.82	0.0330615	0.0426573	0.063301	0.0857624	0.149754	0.197079	0.337766	0.447794	0.821029	0.866405	1.3579	1.2485	1.55662	1.55265
970.02	0.0335953	0.0434469	0.0648779	0.087356	0.152736	0.200611	0.344993	0.454819	0.836313	0.876108	1.36413	1.25588	1.55773	1.55405
970.22	0.0340304	0.0442335	0.066323	0.0889437	0.15598	0.204125	0.351993	0.461773	0.851525	0.885599	1.36969	1.26295	1.55821	1.55533
970.42	0.0339648	0.045017	0.067461	0.0905255	0.158828	0.207621	0.358739	0.468657	0.865659	0.894883	1.3744	1.26973	1.55897	1.55649
970.62	0.0347187	0.0457976	0.0688547	0.0921016	0.162001	0.211099	0.365612	0.475472	0.879955	0.903965	1.37803	1.27623	1.55938	1.55755
970.82	0.0348699	0.0465752	0.0698469	0.0936718	0.164562	0.214559	0.372458	0.482218	0.89388	0.912848	1.38144	1.28245	1.55965	1.55852
971.02	0.0354528	0.0473497	0.0709027	0.0952362	0.16724	0.218002	0.379368	0.488897	0.90795	0.921538	1.38465	1.28842	1.56003	1.55939
971.22	0.0359242	0.0481213	0.0720604	0.0967948	0.169706	0.221427	0.385919	0.495508	0.921607	0.930037	1.38699	1.29413	1.56025	1.56019
971.42	0.0359567	0.04889	0.0734358	0.0983477	0.172505	0.224835	0.392962	0.502053	0.935334	0.938351	1.3895	1.29961	1.56052	1.56092
971.62	0.0362422	0.0496557	0.0744067	0.0998949	0.175226	0.228226	0.399837	0.508531	0.948105	0.946484	1.39166	1.30486	1.56059	1.56158
971.82	0.0373601	0.0504184	0.0759203	0.101436	0.178644	0.231599	0.407053	0.514945	0.961438	0.954439	1.39397	1.3099	1.56129	1.56218
972.02	0.0380165	0.0511783	0.0761524	0.102972	0.181414	0.234955	0.413921	0.521294	0.973973	0.96222	1.39511	1.31472	1.56094	1.56273
972.22	0.0387178	0.0519352	0.0773686	0.104502	0.184071	0.238295	0.42085	0.527579	0.986323	0.969832	1.39672	1.31934	1.56081	1.56323
972.42	0.0399497	0.0526892	0.0780772	0.106027	0.186882	0.241617	0.42761	0.533801	0.998738	0.977277	1.39849	1.32377	1.56094	1.56368
972.62	0.0406977	0.0534403	0.0793816	0.107546	0.189728	0.244922	0.434854	0.539961	1.01162	0.98456	1.39977	1.32801	1.56127	1.5641
972.82	0.0415737	0.0541885	0.0803338	0.109059	0.192925	0.248211	0.441683	0.546058	1.02394	0.991684	1.40118	1.33208	1.56145	1.56447
973.02	0.0423782	0.0549339	0.0818818	0.110566	0.196149	0.251482	0.448703	0.552094	1.03594	0.998652	1.40261	1.33598	1.56191	1.56482
973.22	0.0435936	0.0556764	0.0835585	0.112069	0.19997	0.254738	0.456134	0.558069	1.04806	1.00547	1.40422	1.33971	1.56285	1.56513
973.42	0.0451178	0.0564161	0.0851961	0.113565	0.20326	0.257976	0.463634	0.563985	1.05954	1.01214	1.40528	1.34329	1.56381	1.56541
973.62	0.0461045	0.0571529	0.0864273	0.115056	0.206418	0.261198	0.470491	0.56984	1.07033	1.01866	1.4066	1.34672	1.56404	1.56567
973.82	0.0469796	0.0578868	0.08783	0.116542	0.20972	0.264404	0.477319	0.575637	1.08089	1.02504	1.40773	1.35001	1.56431	1.56591
974.02	0.047882	0.058618	0.0893813	0.118022	0.212737	0.267594	0.484226	0.581375	1.09113	1.03128	1.40922	1.35316	1.56483	1.56612
974.22	0.0481713	0.0593464	0.0907318	0.119496	0.215708	0.270767	0.491354	0.587056	1.10035	1.03738	1.40987	1.35618	1.56467	1.56632
974.42	0.048558	0.060072	0.0918623	0.120965	0.218388	0.273924	0.498165	0.592679	1.10927	1.04335	1.4105	1.35908	1.56489	1.56649
974.62	0.0491723	0.0607948	0.0931708	0.122429	0.221026	0.277065	0.505484	0.598246	1.11803	1.04919	1.41071	1.36185	1.56476	1.56665
974.82	0.0491582	0.0615148	0.0946089	0.123887	0.224046	0.28019	0.51264	0.603757	1.12639	1.0549	1.41141	1.36451	1.56499	1.5668
975.02	0.0496546	0.062232	0.0961173	0.12534	0.226838	0.283299	0.519442	0.609212	1.13475	1.06049	1.41204	1.36705	1.56513	1.56693
975.22	0.0488972	0.0629465	0.0972234	0.126788	0.229203	0.286393	0.525872	0.614613	1.14187	1.06596	1.41211	1.36949	1.56478	1.56706
975.42	0.0488024	0.0636583	0.097953	0.12823	0.231951	0.28947	0.532958	0.619959	1.14933	1.07131	1.41248	1.37183	1.56454	1.56717
975.62	0.049264	0.0643673	0.099011	0.129667	0.23475	0.292532	0.539437	0.625251	1.15636	1.07654	1.41265	1.37407	1.56469	1.56727
975.82	0.0491684	0.0650736	0.100009	0.131099	0.237644	0.295579	0.545966	0.630491	1.16336	1.08165	1.41267	1.37622	1.56483	1.56736
976.02	0.0494166	0.0657772	0.100761	0.132525	0.240522	0.29861	0.553175	0.635677	1.16985	1.08666	1.41301	1.37828	1.56473	1.56744
976.22	0.0496707	0.0664781	0.101728	0.133946	0.243361	0.301626	0.559901	0.640811	1.17648	1.09155	1.41382	1.38025	1.56503	1.56752
976.42	0.0505589	0.0671763	0.102817	0.135362	0.246648	0.304626	0.566533	0.645894	1.1831	1.09634	1.41443	1.38214	1.56565	1.56759
976.62	0.0508304	0.0678718	0.103983	0.136773	0.249793	0.307611	0.573464	0.650925	1.18979	1.10102	1.41521	1.38396	1.56572	1.56765
976.82	0.0510921	0.0685647	0.104661	0.138178	0.252464	0.310581	0.579513	0.655906	1.19562	1.1056	1.41532	1.38569	1.56586	1.56771
977.02	0.0521505	0.0692549	0.106057	0.139578	0.255424	0.313535	0.586257	0.660836	1.20194	1.11009	1.41594	1.38736	1.56657	1.56776
977.22	0.0530593	0.0699424	0.107246	0.140973	0.258237	0.316475	0.592414	0.665717	1.20734	1.11447	1.41625	1.38895	1.56669	1.56781
977.42	0.0537617	0.0706273	0.108095	0.142363	0.260977	0.3194	0.598802	0.670549	1.21219	1.11876	1.41624	1.39048	1.56651	1.56785
977.62	0.0543094	0.0713096	0.109288	0.143748	0.263579	0.32231	0.604775	0.675333	1.21688	1.12295	1.41664	1.39194	1.56658	1.56789
977.82	0.0551422	0.0719893	0.110524	0.145128	0.266407	0.325205	0.611121	0.680068	1.22175	1.12705	1.41689	1.39335	1.56636	1.56793
978.02	0.0559084	0.0726663	0.111645	0.146502	0.268352	0.328085	0.617651	0.684755	1.22564	1.13107	1.41682	1.39469	1.56648	1.56796
978.22	0.056346	0.0733408	0.112803	0.147872	0.270946	0.330951	0.623926	0.689395	1.22921	1.13499	1.41603	1.39598	1.56595	1.56799
978.42	0.0568921	0.0740127	0.113976	0.149236	0.27346	0.333802	0.629976	0.693989	1.23292	1.13883	1.41597	1.39722	1.56587	1.56802
978.62	0.057509	0.074682	0.115548	0.150596	0.276524	0.336639	0.636385	0.698536	1.23642	1.14259	1.41598	1.3984	1.56598	1.56804
978.82	0.0581655	0.0753487	0.117174	0.15195	0.280033	0.339461	0.642529	0.703038	1.24027	1.14626	1.41609	1.39954	1.5666	1.56806
979.02	0.0588473	0.0760129	0.118709	0.1533	0.282631	0.342269	0.648127	0.707494	1.24372	1.14986	1.41588	1.40062	1.56683	1.56808
979.22	0.0585851	0.0766745	0.11992	0.154644	0.285657	0.345063	0.654137	0.711906	1.24674	1.15337	1.41565	1.40166	1.56683	1.5681
979.42	0.0594177	0.0773336	0.120884	0.155983	0.288262	0.347842	0.660263	0.716273	1.24957	1.15681	1.41562	1.40266	1.56727	1.56812
979.62	0.0599226	0.0779901	0.122147	0.157318	0.291295	0.350608	0.666305	0.720596	1.25281	1.16017	1.41602	1.40362	1.56788	1.56814
979.82	0.0606027	0.0786441	0.123303	0.158648	0.294451	0.353359	0.672499	0.724876	1.25546	1.16346	1.41662	1.40454	1.56853	1.56815
980.02	0.0619919	0.0792957	0.124775	0.159972	0.297999	0.356096	0.678689	0.729112	1.25795	1.16668	1.4177	1.40542	1.569	1.56816
980.22	0.0626031	0.0799447	0.125849	0.161292	0.300939	0.358819	0.684377	0.733306	1.26042	1.16983	1.41814	1.40626	1.56939	1.56817
980.42	0.0630814	0.0805912	0.126444	0.162607	0.303771	0.361529	0.690047	0.737458	1.26239	1.17291	1.41851	1.40706	1.56916	1.56818
980.62	0.0639583	0.0812353	0.127786	0.163917	0.306927	0.364225	0.696253	0.741568	1.26539	1.17592	1.41928	1.40784	1.56956	1.56819
980.82	0.064822	0.0818768	0.12889	0.165222	0.310002	0.366907	0.702304	0.745637	1.26795	1.17887	1.41983	1.40858	1.56991	1.5682
981.02	0.066101	0.082516	0.130578	0.166523	0.31335	0.369575	0.708697	0.749664	1.27035	1.18175	1.42065	1.40929	1.57035	1.56821
981.22	0.0664015	0.0831526	0.132041	0.167819	0.316135	0.37223	0.714119	0.753651	1.27184	1.18457	1.4208	1.40997	1.57047	1.56822
981.42	0.0671669	0.0837868	0.133457	0.169109	0.319444	0.374871	0.720718	0.757598	1.27388	1.18732	1.42146	1.41062	1.5708	1.56822
981.62	0.0676698	0.0844186	0.134472	0.170396	0.321712	0.377499	0.726458	0.761506	1.27527	1.19002	1.42177	1.41125	1.57071	1.56823
981.82	0.0686157	0.085048	0.135816	0.171677	0.325122	0.380114	0.732742	0.765374	1.27709	1.19266	1.42241	1.41185	1.57075	1.56824
982.02	0.0689929	0.0856749	0.136949	0.172954	0.327215	0.382715	0.73894	0.769203	1.27817	1.19524	1.42231	1.41242	1.57095	1.56824
982.22	0.0691685	0.0862995	0.137882	0.174225	0.330369	0.385303	0.744325	0.772993	1.27926	1.19777	1.42213	1.41297	1.57078	1.56825
982.42	0.0687611	0.0869216	0.138754	0.175493	0.332941	0.387878	0.749685	0.776746	1.28004	1.20023	1.4221	1.4135	1.57028	1.56825
982.62	0.0687712	0.0875414	0.139955	0.176755	0.335641	0.39044	0.755237	0.78046	1.2812	1.20265	1.4223	1.414	1.57024	1.56825
982.82	0.0693272	0.0881588	0.141053	0.178013	0.338869	0.392989	0.761195	0.784137	1.28272	1.20501	1.42245	1.41449	1.57065	1.56826
983.02	0.069837	0.0887738	0.142038	0.179266	0.341787	0.395524	0.766552	0.787778	1.28347	1.20732	1.42257	1.41495	1.57043	1.56826
983.22	0.0697197	0.0893864	0.142622	0.180515	0.344436	0.398047	0.771707	0.791381	1.28426	1.20958	1.42255	1.4154	1.57041	1.56826
983.42	0.0702418	0.0899967	0.143169	0.181759	0.346639	0.400558	0.776893	0.794949	1.28509	1.2118	1.42267	1.41582	1.57046	1.56827
983.62	0.0709108	0.0906047	0.144274	0.182999	0.349404	0.403055	0.782017	0.79848	1.2866	1.21396	1.42267	1.41623	1.57031	1.56827
983.82	0.0717615	0.0912103	0.14562	0.184233	0.351937	0.40554	0.787513	0.801976	1.28723	1.21608	1.42304	1.41662	1.57058	1.56827
984.02	0.0719949	0.0918136	0.146645	0.185464	0.353929	0.408012	0.792396	0.805437	1.28736	1.21814	1.42279	1.417	1.57032	1.56827
984.22	0.0726508	0.0924146	0.14749	0.18669	0.356567	0.410471	0.797674	0.808863	1.28817	1.22017	1.4231	1.41736	1.57092	1.56827
984.42	0.0733544	0.0930133	0.148426	0.187911	0.359116	0.412918	0.802531	0.812254	1.28894	1.22215	1.42313	1.4177	1.57093	1.56828
984.62	0.0745134	0.0936097	0.150409	0.189128	0.362179	0.415352	0.808082	0.815611	1.29066	1.22409	1.42368	1.41803	1.57178	1.56828
984.82	0.0749681	0.0942038	0.151056	0.19034	0.364918	0.417775	0.81348	0.818935	1.29106	1.22598	1.42381	1.41835	1.57182	1.56828
985.02	0.0760394	0.0947956	0.152627	0.191548	0.36781	0.420184	0.81866	0.822225	1.29177	1.22783	1.42377	1.41865	1.57251	1.56828
985.22	0.0763413	0.0953851	0.153999	0.192751	0.37058	0.422582	0.823778	0.825482	1.29234	1.22965	1.42394	1.41894	1.57297	1.56828
985.42	0.0772639	0.0959724	0.155867	0.19395	0.373984	0.424967	0.829435	0.828706	1.29334	1.23142	1.42489	1.41922	1.57348	1.56828
985.62	0.0777455	0.0965575	0.15737	0.195144	0.376867	0.427341	0.834562	0.831898	1.29418	1.23316	1.42554	1.41949	1.57376	1.56828
985.82	0.0782975	0.0971402	0.158868	0.196334	0.380074	0.429702	0.839727	0.835057	1.29538	1.23485	1.42582	1.41974	1.57424	1.56828
986.02	0.0785499	0.0977208	0.159731	0.19752	0.382239	0.432051	0.844301	0.838185	1.29593	1.23651	1.42589	1.41999	1.57427	1.56828
986.22	0.0787956	0.0982991	0.160665	0.198701	0.385261	0.434388	0.848924	0.841281	1.29638	1.23814	1.42615	1.42022	1.57435	1.56828
986.42	0.0787796	0.0988752	0.161321	0.199878	0.388014	0.436714	0.853316	0.844347	1.29707	1.23972	1.42608	1.42045	1.57401	1.56829
986.62	0.0795361	0.0994491	0.162612	0.201051	0.390938	0.439027	0.858414	0.847381	1.29792	1.24128	1.42625	1.42067	1.57451	1.56829
986.82	0.0801934	0.100021	0.16342	0.202219	0.393882	0.441329	0.862976	0.850385	1.29861	1.2428	1.42632	1.42087	1.57449	1.56829
987.02	0.0804396	0.10059	0.163846	0.203383	0.395983	0.443619	0.866845	0.853358	1.29908	1.24428	1.42617	1.42107	1.57416	1.56829
987.22	0.0809424	0.101158	0.165012	0.204543	0.398342	0.445898	0.871639	0.856302	1.30011	1.24574	1.42619	1.42126	1.57436	1.56829
987.42	0.0816563	0.101723	0.165989	0.205698	0.400822	0.448164	0.875917	0.859216	1.30093	1.24716	1.42628	1.42144	1.57438	1.56829
987.62	0.0821876	0.102286	0.167181	0.206849	0.402967	0.45042	0.879977	0.862101	1.3014	1.24855	1.42579	1.42162	1.57439	1.56829
987.82	0.0823937	0.102846	0.16822	0.207996	0.405027	0.452664	0.884465	0.864956	1.30161	1.24991	1.42601	1.42178	1.57468	1.56829
988.02	0.0823939	0.103405	0.168578	0.209139	0.407034	0.454896	0.888107	0.867783	1.30124	1.25124	1.42499	1.42194	1.57428	1.56829
988.22	0.0830464	0.103962	0.169492	0.210277	0.409172	0.457117	0.892022	0.870582	1.30162	1.25254	1.42522	1.4221	1.57412	1.56829
988.42	0.0835345	0.104516	0.170051	0.211412	0.411054	0.459327	0.896053	0.873352	1.30136	1.25382	1.42497	1.42224	1.57404	1.56829
988.62	0.0839405	0.105068	0.170709	0.212542	0.413166	0.461526	0.900342	0.876095	1.30126	1.25506	1.42552	1.42239	1.57376	1.56829
988.82	0.0840251	0.105618	0.171175	0.213667	0.415271	0.463713	0.904299	0.87881	1.301	1.25628	1.42492	1.42252	1.57334	1.56829
989.02	0.0847708	0.106166	0.172165	0.214789	0.417587	0.465889	0.908466	0.881497	1.30115	1.25747	1.42476	1.42265	1.57312	1.56829
989.22	0.0846815	0.106712	0.173022	0.215907	0.41938	0.468055	0.912358	0.884158	1.30084	1.25864	1.42482	1.42277	1.57251	1.56829
989.42	0.0855018	0.107256	0.174539	0.21702	0.422198	0.470209	0.916568	0.886791	1.30121	1.25978	1.42525	1.42289	1.57275	1.56829
989.62	0.0861119	0.107798	0.175775	0.21813	0.42473	0.472352	0.920886	0.889399	1.30145	1.26089	1.42569	1.42301	1.5728	1.56829
989.82	0.0866364	0.108338	0.176789	0.219235	0.427552	0.474485	0.924778	0.89198	1.30192	1.26199	1.42574	1.42312	1.57288	1.56829
990.02	0.0876371	0.108875	0.178041	0.220336	0.430437	0.476606	0.928977	0.894535	1.30248	1.26305	1.4263	1.42322	1.57309	1.56829
990.22	0.0883028	0.109411	0.179488	0.221433	0.433758	0.478717	0.933253	0.897064	1.30263	1.2641	1.4268	1.42332	1.57364	1.56829
990.42	0.0884384	0.109944	0.180557	0.222526	0.436646	0.480817	0.936738	0.899568	1.30235	1.26512	1.4267	1.42342	1.57368	1.56829
990.62	0.0893005	0.110476	0.182496	0.223615	0.439669	0.482906	0.940723	0.902046	1.30273	1.26612	1.42689	1.42351	1.57416	1.56829
990.82	0.0893233	0.111005	0.183514	0.2247	0.442257	0.484985	0.944222	0.9045	1.30291	1.26709	1.42666	1.4236	1.57431	1.56829
991.02	0.0896472	0.111532	0.184451	0.225781	0.444705	0.487053	0.947768	0.906929	1.30304	1.26805	1.42609	1.42368	1.57457	1.56829
991.22	0.090307	0.112058	0.185767	0.226858	0.447911	0.489111	0.951886	0.909334	1.30327	1.26899	1.42661	1.42376	1.57487	1.56829
991.42	0.0908325	0.112581	0.186946	0.227931	0.450909	0.491158	0.954769	0.911714	1.30329	1.2699	1.42716	1.42384	1.57467	1.56829
991.62	0.0908767	0.113102	0.187498	0.229001	0.453083	0.493195	0.95799	0.91407	1.30313	1.27079	1.4267	1.42391	1.57436	1.56829
991.82	0.0909661	0.113621	0.188404	0.230066	0.455802	0.495221	0.961362	0.916403	1.30296	1.27167	1.42678	1.42399	1.57429	1.56829
992.02	0.0910236	0.114139	0.189117	0.231127	0.458355	0.497237	0.964473	0.918712	1.3025	1.27253	1.42623	1.42405	1.57382	1.56829
992.22	0.0915212	0.114654	0.189847	0.232184	0.46047	0.499243	0.967687	0.920998	1.30226	1.27336	1.4263	1.42412	1.57359	1.56829
992.42	0.0919963	0.115167	0.190255	0.233238	0.463213	0.501239	0.970705	0.923261	1.30198	1.27418	1.42615	1.42418	1.57356	1.56829
992.62	0.0925383	0.115679	0.190994	0.234287	0.465402	0.503225	0.973582	0.925502	1.30196	1.27498	1.42596	1.42424	1.57298	1.56829
992.82	0.0925043	0.116188	0.191293	0.235333	0.46722	0.5052	0.976354	0.927719	1.30188	1.27577	1.42556	1.4243	1.57281	1.56829
993.02	0.092923	0.116696	0.1917	0.236375	0.469453	0.507165	0.979315	0.929915	1.30165	1.27653	1.42542	1.42436	1.57306	1.56829
993.22	0.0931758	0.117201	0.192985	0.237413	0.471417	0.509121	0.982158	0.932088	1.30168	1.27728	1.4255	1.42441	1.57307	1.56829
993.42	0.0943954	0.117705	0.19449	0.238447	0.474011	0.511066	0.985371	0.934239	1.30224	1.27802	1.42604	1.42446	1.57336	1.56829
993.62	0.0954653	0.118206	0.195805	0.239477	0.47667	0.513002	0.988765	0.936369	1.30315	1.27873	1.42657	1.42451	1.57381	1.56829
993.82	0.0962595	0.118706	0.197241	0.240504	0.479446	0.514928	0.992258	0.938477	1.30391	1.27944	1.42693	1.42455	1.57445	1.56829
994.02	0.0968961	0.119204	0.198302	0.241526	0.481793	0.516844	0.9955	0.940565	1.30438	1.28012	1.42676	1.4246	1.57448	1.56829
994.22	0.097445	0.1197	0.199855	0.242545	0.484382	0.51875	0.998596	0.942631	1.30481	1.28079	1.42712	1.42464	1.57498	1.56829
994.42	0.0980406	0.120194	0.201463	0.24356	0.486844	0.520646	1.00127	0.944676	1.30554	1.28145	1.42732	1.42468	1.5756	1.56829
994.62	0.0986062	0.120686	0.202862	0.244572	0.489376	0.522533	1.00374	0.946701	1.30681	1.28209	1.42763	1.42472	1.57587	1.56829
994.82	0.0989639	0.121176	0.203615	0.24558	0.491128	0.524411	1.00656	0.948705	1.3069	1.28272	1.42726	1.42476	1.57591	1.56829
995.02	0.0997569	0.121664	0.205078	0.246584	0.493531	0.526278	1.00934	0.950689	1.30718	1.28334	1.42766	1.4248	1.57618	1.56829
995.22	0.100419	0.122151	0.206462	0.247584	0.495855	0.528137	1.01229	0.952653	1.30715	1.28394	1.42854	1.42483	1.57632	1.56829
995.42	0.101442	0.122635	0.207921	0.248581	0.498122	0.529985	1.01497	0.954598	1.30754	1.28453	1.42947	1.42486	1.57646	1.56829
995.62	0.101679	0.123118	0.208809	0.249573	0.49997	0.531825	1.01803	0.956523	1.3077	1.2851	1.42944	1.4249	1.57667	1.56829
995.82	0.102124	0.123599	0.209857	0.250563	0.502088	0.533655	1.02071	0.958428	1.30754	1.28566	1.4293	1.42493	1.57649	1.56829
996.02	0.102444	0.124078	0.21031	0.251548	0.503931	0.535476	1.02291	0.960315	1.30748	1.28621	1.42911	1.42496	1.57652	1.56829
996.22	0.103365	0.124555	0.211308	0.25253	0.506848	0.537287	1.02584	0.962182	1.30758	1.28675	1.42898	1.42498	1.57666	1.56829
996.42	0.10399	0.125031	0.21199	0.253509	0.509308	0.53909	1.02814	0.964031	1.30719	1.28728	1.42879	1.42501	1.57685	1.56829
996.62	0.104369	0.125504	0.212885	0.254483	0.511364	0.540883	1.03081	0.96586	1.30701	1.28779	1.42908	1.42504	1.57733	1.56829
996.82	0.104458	0.125976	0.213833	0.255455	0.513676	0.542667	1.03326	0.967672	1.30679	1.2883	1.42949	1.42506	1.57759	1.56829
997.02	0.104947	0.126446	0.214693	0.256422	0.515861	0.544442	1.03534	0.969465	1.30654	1.28879	1.4292	1.42508	1.57765	1.56829
997.22	0.105513	0.126914	0.215794	0.257386	0.51823	0.546208	1.03764	0.971241	1.30686	1.28927	1.42942	1.42511	1.57739	1.56829
997.42	0.106415	0.12738	0.217219	0.258347	0.520949	0.547965	1.04029	0.972998	1.30747	1.28974	1.42996	1.42513	1.5779	1.56829
997.62	0.106636	0.127845	0.217828	0.259303	0.523359	0.549713	1.04269	0.974738	1.30765	1.29021	1.42951	1.42515	1.57838	1.56829
997.82	0.106284	0.128307	0.218364	0.260257	0.525583	0.551452	1.04464	0.97646	1.30786	1.29066	1.42959	1.42517	1.57834	1.56829
998.02	0.10639	0.128768	0.219013	0.261207	0.527759	0.553182	1.04657	0.978165	1.30842	1.2911	1.42943	1.42519	1.57777	1.56829
998.22	0.106571	0.129227	0.220027	0.262153	0.530026	0.554904	1.04832	0.979853	1.30863	1.29153	1.43004	1.42521	1.57783	1.56829
998.42	0.106745	0.129685	0.220806	0.263096	0.532647	0.556616	1.04955	0.981523	1.30889	1.29195	1.42996	1.42522	1.57756	1.56829
998.62	0.10685	0.130141	0.221423	0.264035	0.534929	0.55832	1.05118	0.983177	1.30908	1.29237	1.43031	1.42524	1.57749	1.56829
998.82	0.107263	0.130594	0.222515	0.264971	0.537061	0.560016	1.0533	0.984815	1.30911	1.29277	1.43014	1.42526	1.5774	1.56829
999.02	0.107808	0.131047	0.223732	0.265904	0.539079	0.561702	1.05547	0.986435	1.30938	1.29317	1.43015	1.42527	1.57786	1.56829
999.22	0.107542	0.131497	0.224181	0.266833	0.540263	0.563381	1.05723	0.98804	1.30907	1.29355	1.42962	1.42529	1.57722	1.56829
999.42	0.107663	0.131946	0.224876	0.267758	0.541846	0.56505	1.05901	0.989628	1.30902	1.29393	1.42962	1.4253	1.57673	1.56829
999.62	0.10746	0.132393	0.225729	0.26868	0.543122	0.566711	1.06095	0.991201	1.30904	1.2943	1.42873	1.42531	1.57604	1.56829
999.82	0.108084	0.132838	0.22658	0.269599	0.545161	0.568364	1.06257	0.992757	1.30898	1.29466	1.42844	1.42533	1.57571	1.56829
1000.02	0.108826	0.133282	0.227891	0.270515	0.547419	0.570009	1.06426	0.994298	1.30932	1.29502	1.42853	1.42534	1.57667	1.56829
1000.22	0.10975	0.133723	0.229213	0.271427	0.55011	0.571644	1.06627	0.995823	1.3095	1.29536	1.42866	1.42535	1.5775	1.56829
1000.42	0.110432	0.134164	0.230189	0.272335	0.551862	0.573272	1.0679	0.997333	1.30953	1.2957	1.4287	1.42536	1.57805	1.56829
1000.62	0.11068	0.134602	0.23163	0.273241	0.553956	0.574892	1.06992	0.998828	1.30997	1.29603	1.42931	1.42537	1.57823	1.56829
1000.82	0.111322	0.135039	0.232754	0.274142	0.556188	0.576503	1.07132	1.00031	1.30992	1.29636	1.42959	1.42539	1.57791	1.56829
1001.02	0.111895	0.135474	0.233632	0.275041	0.558204	0.578106	1.07288	1.00177	1.30983	1.29667	1.42941	1.4254	1.57801	1.56829
1001.22	0.112261	0.135907	0.234618	0.275936	0.560372	0.5797	1.07441	1.00322	1.31015	1.29698	1.42957	1.4254	1.57799	1.56829
1001.42	0.112786	0.136339	0.235642	0.276828	0.562511	0.581287	1.07638	1.00466	1.30984	1.29729	1.43007	1.42541	1.57833	1.56829
1001.62	0.112909	0.136769	0.236083	0.277717	0.564423	0.582866	1.07746	1.00608	1.30966	1.29758	1.42985	1.42542	1.57797	1.56829
1001.82	0.113508	0.137198	0.237296	0.278603	0.566819	0.584436	1.07906	1.00749	1.31019	1.29787	1.43051	1.42543	1.57761	1.56829
1002.02	0.114427	0.137625	0.238986	0.279485	0.569456	0.585999	1.08072	1.00888	1.31049	1.29816	1.43094	1.42544	1.57789	1.56829
1002.22	0.114813	0.13805	0.239687	0.280364	0.571901	0.587554	1.08171	1.01026	1.3102	1.29844	1.43108	1.42545	1.57774	1.56829
1002.42	0.115015	0.138474	0.240487	0.281239	0.574227	0.5891	1.08302	1.01162	1.31044	1.29871	1.4308	1.42545	1.57777	1.56829
1002.62	0.115518	0.138895	0.241038	0.282112	0.576338	0.590639	1.0843	1.01297	1.31026	1.29897	1.43093	1.42546	1.57789	1.56829
1002.82	0.115618	0.139316	0.241479	0.282981	0.577679	0.59217	1.08539	1.01431	1.31002	1.29923	1.4299	1.42547	1.57757	1.56829
1003.02	0.11572	0.139734	0.241818	0.283847	0.579001	0.593694	1.08612	1.01564	1.30996	1.29949	1.42987	1.42548	1.57722	1.56829
1003.22	0.115695	0.140152	0.242196	0.28471	0.580871	0.595209	1.08688	1.01695	1.30981	1.29974	1.42962	1.42548	1.57667	1.56829
1003.42	0.11562	0.140567	0.242749	0.285569	0.582774	0.596717	1.08766	1.01824	1.30945	1.29998	1.42934	1.42549	1.5764	1.56829
1003.62	0.116149	0.140981	0.243863	0.286426	0.584678	0.598217	1.08882	1.01953	1.30981	1.30022	1.42934	1.42549	1.57658	1.56829
1003.82	0.116879	0.141393	0.244779	0.287279	0.586871	0.59971	1.08966	1.0208	1.30974	1.30045	1.42939	1.4255	1.57694	1.56829
1004.02	0.117335	0.141804	0.245458	0.288129	0.588336	0.601195	1.09052	1.02206	1.30993	1.30068	1.42922	1.4255	1.57738	1.56829
1004.22	0.118116	0.142213	0.246224	0.288976	0.590397	0.602672	1.09189	1.0233	1.31019	1.3009	1.42977	1.42551	1.57811	1.56829
1004.42	0.11871	0.142621	0.247364	0.28982	0.592111	0.604142	1.0938	1.02454	1.31068	1.30112	1.43006	1.42551	1.57831	1.56829
1004.62	0.119094	0.143027	0.248251	0.290661	0.593991	0.605605	1.09546	1.02576	1.31094	1.30133	1.43048	1.42552	1.57854	1.56829
1004.82	0.119614	0.143431	0.249184	0.291499	0.596011	0.60706	1.09673	1.02697	1.31053	1.30154	1.43017	1.42552	1.57845	1.56829
1005.02	0.120245	0.143834	0.250155	0.292333	0.597551	0.608507	1.09826	1.02816	1.31017	1.30174	1.43017	1.42553	1.57894	1.56829
1005.22	0.120677	0.144236	0.250991	0.293165	0.599088	0.609948	1.09968	1.02935	1.31	1.30194	1.43026	1.42553	1.57872	1.56829
1005.42	0.121222	0.144635	0.251959	0.293993	0.601151	0.611381	1.10069	1.03052	1.30948	1.30214	1.43085	1.42554	1.57872	1.56829
1005.62	0.121702	0.145034	0.253351	0.294819	0.603248	0.612806	1.10174	1.03168	1.31004	1.30233	1.43077	1.42554	1.5786	1.56829
1005.82	0.122087	0.145431	0.254481	0.295641	0.605556	0.614225	1.10283	1.03283	1.30986	1.30252	1.43068	1.42554	1.57841	1.56829
1006.02	0.122507	0.145826	0.25562	0.29646	0.607345	0.615636	1.10356	1.03397	1.30934	1.3027	1.43087	1.42555	1.57829	1.56829
1006.22	0.12292	0.14622	0.255924	0.297277	0.609074	0.61704	1.10425	1.0351	1.30891	1.30288	1.43061	1.42555	1.57719	1.56829
1006.42	0.123531	0.146612	0.257151	0.29809	0.610906	0.618437	1.10581	1.03621	1.30911	1.30305	1.43063	1.42555	1.57743	1.56829
1006.62	0.124375	0.147002	0.257535	0.2989	0.613093	0.619827	1.10636	1.03731	1.30953	1.30322	1.431	1.42556	1.57718	1.56829
1006.82	0.124336	0.147392	0.258271	0.299708	0.614294	0.621209	1.10697	1.03841	1.30947	1.30339	1.43058	1.42556	1.57715	1.56829
1007.02	0.124761	0.147779	0.259228	0.300512	0.616888	0.622585	1.10744	1.03949	1.30987	1.30355	1.43122	1.42556	1.57701	1.56829
1007.22	0.125077	0.148166	0.25972	0.301313	0.619091	0.623954	1.10822	1.04056	1.3098	1.30371	1.43076	1.42557	1.57691	1.56829
1007.42	0.125406	0.14855	0.260327	0.302112	0.620747	0.625315	1.1088	1.04162	1.30953	1.30387	1.43066	1.42557	1.57676	1.56829
1007.62	0.125981	0.148934	0.261158	0.302907	0.622414	0.62667	1.10943	1.04267	1.30964	1.30402	1.43039	1.42557	1.5764	1.56829
1007.82	0.126799	0.149315	0.261947	0.3037	0.624586	0.628018	1.11025	1.04371	1.30971	1.30417	1.43036	1.42557	1.57631	1.56829
1008.02	0.127373	0.149696	0.262803	0.304489	0.626172	0.629359	1.11101	1.04473	1.31021	1.30432	1.43047	1.42557	1.57632	1.56829
1008.22	0.128062	0.150075	0.263917	0.305276	0.628692	0.630694	1.11222	1.04575	1.31072	1.30446	1.43066	1.42558	1.5766	1.56829
1008.42	0.12835	0.150452	0.265087	0.30606	0.63019	0.632021	1.11317	1.04676	1.31134	1.3046	1.43071	1.42558	1.57708	1.56829
1008.62	0.128451	0.150828	0.265913	0.30684	0.631563	0.633342	1.11368	1.04776	1.31112	1.30474	1.43058	1.42558	1.5773	1.56829
1008.82	0.128377	0.151203	0.266772	0.307618	0.632714	0.634656	1.11375	1.04874	1.31061	1.30487	1.42984	1.42558	1.57718	1.56829
1009.02	0.12908	0.151576	0.267691	0.308394	0.634758	0.635963	1.11442	1.04972	1.31095	1.305	1.43037	1.42558	1.57758	1.56829
1009.22	0.129149	0.151947	0.268466	0.309166	0.636749	0.637264	1.11478	1.05069	1.31063	1.30513	1.43026	1.42559	1.57754	1.56829
1009.42	0.128976	0.152318	0.269345	0.309935	0.638514	0.638558	1.11479	1.05165	1.31039	1.30526	1.43027	1.42559	1.57725	1.56829
1009.62	0.128895	0.152686	0.269954	0.310702	0.640168	0.639845	1.11559	1.0526	1.31079	1.30538	1.42992	1.42559	1.57713	1.56829
1009.82	0.129073	0.153054	0.270492	0.311466	0.641234	0.641126	1.11582	1.05353	1.31025	1.3055	1.42968	1.42559	1.57689	1.56829
1010.02	0.129903	0.15342	0.271439	0.312226	0.642601	0.642401	1.11643	1.05446	1.31015	1.30562	1.43021	1.42559	1.57668	1.56829
1010.22	0.130668	0.153784	0.272247	0.312985	0.644371	0.643669	1.1171	1.05538	1.31026	1.30573	1.43032	1.42559	1.57618	1.56829
1010.42	0.131323	0.154148	0.273266	0.31374	0.646709	0.64493	1.118	1.05629	1.31092	1.30584	1.43066	1.4256	1.57671	1.56829
1010.62	0.131479	0.154509	0.273808	0.314492	0.648566	0.646185	1.11813	1.0572	1.31103	1.30595	1.43091	1.4256	1.5764	1.56829
1010.82	0.130884	0.15487	0.274648	0.315242	0.649998	0.647434	1.11862	1.05809	1.31028	1.30606	1.43024	1.4256	1.57623	1.56829
1011.02	0.130654	0.155229	0.275553	0.315989	0.65158	0.648677	1.11874	1.05897	1.31014	1.30617	1.43046	1.4256	1.57606	1.56829
1011.22	0.130825	0.155587	0.275957	0.316733	0.65313	0.649913	1.11897	1.05985	1.3096	1.30627	1.4303	1.4256	1.57583	1.56829
1011.42	0.131683	0.155943	0.276896	0.317475	0.654609	0.651142	1.11933	1.06071	1.30983	1.30637	1.43077	1.4256	1.57568	1.56829
1011.62	0.131738	0.156298	0.277734	0.318214	0.656331	0.652366	1.12002	1.06157	1.31035	1.30647	1.43131	1.4256	1.57592	1.56829
1011.82	0.132329	0.156651	0.278434	0.31895	0.658386	0.653583	1.12059	1.06242	1.31004	1.30657	1.43164	1.4256	1.57612	1.56829
1012.02	0.132431	0.157003	0.279193	0.319683	0.659327	0.654794	1.12098	1.06326	1.31032	1.30666	1.43139	1.4256	1.57628	1.56829
1012.22	0.132902	0.157354	0.28029	0.320414	0.661099	0.655999	1.12142	1.06409	1.31073	1.30675	1.43164	1.42561	1.57672	1.56829
1012.42	0.133243	0.157704	0.281505	0.321142	0.662273	0.657198	1.12179	1.06491	1.31066	1.30684	1.43198	1.42561	1.57753	1.56829
1012.62	0.133651	0.158052	0.282116	0.321867	0.663441	0.658391	1.1222	1.06573	1.31018	1.30693	1.43204	1.42561	1.57765	1.56829
1012.82	0.134425	0.158399	0.283018	0.322589	0.665843	0.659578	1.12296	1.06653	1.3105	1.30702	1.43221	1.42561	1.57811	1.56829
1013.02	0.135215	0.158744	0.284075	0.323309	0.668518	0.660758	1.12381	1.06733	1.31097	1.3071	1.43275	1.42561	1.57889	1.56829
1013.22	0.13504	0.159088	0.284731	0.324027	0.669854	0.661933	1.124	1.06812	1.3106	1.30718	1.43229	1.42561	1.57913	1.56829
1013.42	0.135334	0.159431	0.285551	0.324741	0.67119	0.663102	1.12473	1.0689	1.31088	1.30726	1.43208	1.42561	1.57892	1.56829
1013.62	0.136256	0.159773	0.286248	0.325453	0.67268	0.664264	1.12554	1.06968	1.31178	1.30734	1.43214	1.42561	1.57954	1.56829
1013.82	0.137092	0.160113	0.287495	0.326162	0.673709	0.665421	1.12594	1.07045	1.31169	1.30742	1.43203	1.42561	1.57964	1.56829
1014.02	0.13784	0.160452	0.288258	0.326869	0.675206	0.666572	1.12632	1.07121	1.31183	1.30749	1.43217	1.42561	1.57928	1.56829
1014.22	0.138299	0.160789	0.289043	0.327573	0.676507	0.667717	1.12707	1.07196	1.31174	1.30757	1.43176	1.42561	1.57911	1.56829
1014.42	0.138743	0.161126	0.28972	0.328275	0.678186	0.668856	1.12755	1.0727	1.31192	1.30764	1.43171	1.42561	1.5792	1.56829
1014.62	0.138933	0.161461	0.290902	0.328974	0.679426	0.66999	1.1279	1.07344	1.31192	1.30771	1.43153	1.42561	1.57862	1.56829
1014.82	0.138766	0.161795	0.291813	0.32967	0.68068	0.671118	1.12818	1.07417	1.31222	1.30778	1.4311	1.42561	1.57819	1.56829
1015.02	0.138933	0.162127	0.292808	0.330364	0.682021	0.67224	1.12819	1.07489	1.3126	1.30785	1.43139	1.42562	1.57789	1.56829
1015.22	0.139909	0.162458	0.293475	0.331055	0.683813	0.673356	1.12857	1.0756	1.31304	1.30791	1.43186	1.42562	1.57779	1.56829
1015.42	0.140445	0.162788	0.294528	0.331744	0.685317	0.674467	1.12921	1.07631	1.31364	1.30798	1.43236	1.42562	1.57781	1.56829
1015.62	0.140795	0.163117	0.295286	0.33243	0.687158	0.675572	1.12982	1.07701	1.31392	1.30804	1.43265	1.42562	1.57832	1.56829
1015.82	0.141183	0.163444	0.296093	0.333113	0.688457	0.676671	1.12982	1.0777	1.31328	1.3081	1.43265	1.42562	1.57817	1.56829
1016.02	0.141594	0.16377	0.297203	0.333794	0.689738	0.677765	1.13022	1.07839	1.31348	1.30817	1.43322	1.42562	1.57855	1.56829
1016.22	0.141988	0.164095	0.298328	0.334473	0.69185	0.678853	1.13029	1.07907	1.31315	1.30822	1.43357	1.42562	1.57878	1.56829
1016.42	0.142416	0.164419	0.298922	0.335149	0.693636	0.679936	1.13048	1.07974	1.3127	1.30828	1.4332	1.42562	1.57873	1.56829
1016.62	0.142929	0.164741	0.299044	0.335823	0.694936	0.681013	1.13071	1.08041	1.31234	1.30834	1.43321	1.42562	1.57878	1.56829
1016.82	0.143006	0.165062	0.298912	0.336494	0.696864	0.682084	1.13125	1.08106	1.31221	1.30839	1.43298	1.42562	1.57876	1.56829
1017.02	0.142712	0.165382	0.29904	0.337162	0.69781	0.683151	1.13108	1.08172	1.31177	1.30845	1.43236	1.42562	1.57852	1.56829
1017.22	0.142946	0.165701	0.299457	0.337828	0.699157	0.684211	1.13125	1.08236	1.31144	1.3085	1.43219	1.42562	1.57841	1.56829
1017.42	0.143326	0.166018	0.300322	0.338492	0.700344	0.685267	1.13147	1.083	1.31163	1.30855	1.43219	1.42562	1.57838	1.56829
1017.62	0.14331	0.166335	0.300902	0.339153	0.701367	0.686317	1.13149	1.08363	1.31158	1.3086	1.43201	1.42562	1.57852	1.56829
1017.82	0.143189	0.16665	0.301789	0.339812	0.701828	0.687362	1.13138	1.08426	1.31115	1.30865	1.43177	1.42562	1.57795	1.56829
1018.02	0.143486	0.166963	0.302113	0.340468	0.702823	0.688401	1.13147	1.08488	1.31097	1.3087	1.43187	1.42562	1.57807	1.56829
1018.22	0.143961	0.167276	0.303162	0.341122	0.703793	0.689435	1.13194	1.08549	1.31105	1.30875	1.43207	1.42562	1.57836	1.56829
1018.42	0.144337	0.167588	0.303961	0.341774	0.705304	0.690464	1.13224	1.0861	1.31135	1.3088	1.4322	1.42562	1.57805	1.56829
1018.62	0.144393	0.167898	0.304944	0.342423	0.706912	0.691488	1.1325	1.0867	1.31174	1.30884	1.4322	1.42562	1.57793	1.56829
1018.82	0.144434	0.168207	0.3055	0.34307	0.708581	0.692506	1.13278	1.0873	1.31228	1.30889	1.43234	1.42562	1.57798	1.56829
1019.02	0.144652	0.168515	0.306614	0.343714	0.71028	0.693519	1.13296	1.08789	1.3127	1.30893	1.4328	1.42562	1.57779	1.56829
1019.22	0.145383	0.168821	0.307825	0.344356	0.711765	0.694528	1.13331	1.08847	1.31347	1.30897	1.43339	1.42562	1.57781	1.56829
1019.42	0.145567	0.169127	0.308752	0.344996	0.713464	0.695531	1.13368	1.08905	1.3136	1.30901	1.4332	1.42562	1.57786	1.56829
1019.62	0.146467	0.169431	0.309879	0.345633	0.715108	0.696528	1.13393	1.08962	1.31376	1.30905	1.43357	1.42562	1.57792	1.56829
1019.82	0.146709	0.169734	0.310867	0.346268	0.716188	0.697521	1.13418	1.09019	1.31367	1.30909	1.43369	1.42562	1.57806	1.56829
1020.02	0.146858	0.170036	0.311371	0.3469	0.717394	0.698509	1.13405	1.09075	1.31339	1.30913	1.43341	1.42562	1.57788	1.56829
1020.22	0.147324	0.170337	0.312008	0.34753	0.71867	0.699492	1.1338	1.0913	1.31322	1.30917	1.43272	1.42562	1.57802	1.56829
1020.42	0.148086	0.170637	0.312258	0.348158	0.719375	0.70047	1.13359	1.09185	1.31351	1.30921	1.43215	1.42562	1.57766	1.56829
1020.62	0.148655	0.170935	0.312786	0.348784	0.720536	0.701442	1.13427	1.0924	1.31375	1.30925	1.43238	1.42562	1.57816	1.56829
1020.82	0.149118	0.171233	0.313687	0.349407	0.721831	0.70241	1.1349	1.09293	1.31393	1.30928	1.43215	1.42562	1.57832	1.56829
1021.02	0.149882	0.171529	0.314914	0.350028	0.72317	0.703373	1.13476	1.09347	1.31396	1.30932	1.4323	1.42562	1.57801	1.56829
1021.22	0.150509	0.171824	0.315885	0.350647	0.724675	0.704331	1.1348	1.09399	1.31431	1.30935	1.43239	1.42562	1.5785	1.56829
1021.42	0.15062	0.172118	0.316409	0.351263	0.725303	0.705284	1.13445	1.09452	1.31415	1.30938	1.432	1.42562	1.57838	1.56829
1021.62	0.151155	0.172411	0.317276	0.351877	0.726298	0.706233	1.13449	1.09503	1.31399	1.30942	1.43186	1.42562	1.57848	1.56829
1021.82	0.151714	0.172703	0.318311	0.352489	0.727194	0.707176	1.1345	1.09555	1.31387	1.30945	1.4323	1.42562	1.57859	1.56829
1022.02	0.152141	0.172993	0.318921	0.353099	0.728483	0.708115	1.13458	1.09605	1.31378	1.30948	1.43244	1.42562	1.57928	1.56829
1022.22	0.151985	0.173283	0.319613	0.353706	0.729189	0.709049	1.13458	1.09655	1.31349	1.30951	1.43233	1.42562	1.57885	1.56829
1022.42	0.151755	0.173571	0.319809	0.354311	0.730488	0.709978	1.13445	1.09705	1.31319	1.30954	1.43202	1.42562	1.579	1.56829
1022.62	0.151902	0.173858	0.320458	0.354914	0.731875	0.710902	1.13466	1.09754	1.31295	1.30957	1.43203	1.42562	1.5791	1.56829
1022.82	0.152084	0.174144	0.320822	0.355515	0.732837	0.711822	1.13483	1.09803	1.31283	1.3096	1.43226	1.42562	1.57868	1.56829
1023.02	0.152495	0.174429	0.321714	0.356113	0.734269	0.712737	1.13482	1.09851	1.31303	1.30963	1.43269	1.42562	1.57864	1.56829
1023.22	0.152569	0.174713	0.322177	0.356709	0.735443	0.713648	1.13518	1.09899	1.31272	1.30965	1.43296	1.42562	1.57864	1.56829
1023.42	0.15288	0.174996	0.322799	0.357303	0.737256	0.714553	1.1355	1.09946	1.31228	1.30968	1.43275	1.42562	1.57895	1.56829
1023.62	0.153737	0.175278	0.323786	0.357895	0.739076	0.715455	1.13618	1.09993	1.31246	1.30971	1.43314	1.42563	1.57945	1.56829
1023.82	0.153907	0.175559	0.324528	0.358485	0.740985	0.716351	1.13686	1.10039	1.31285	1.30973	1.43354	1.42563	1.57998	1.56829
1024.02	0.154094	0.175838	0.325316	0.359072	0.742206	0.717243	1.13657	1.10085	1.31295	1.30976	1.43418	1.42563	1.58028	1.56829
1024.22	0.155368	0.176117	0.326501	0.359658	0.743885	0.718131	1.13693	1.1013	1.31355	1.30978	1.4349	1.42563	1.58117	1.56829
1024.42	0.156145	0.176395	0.32751	0.360241	0.745437	0.719014	1.13758	1.10175	1.31444	1.3098	1.43521	1.42563	1.5813	1.56829
1024.62	0.156504	0.176671	0.328903	0.360822	0.747093	0.719892	1.13878	1.10219	1.31499	1.30983	1.43557	1.42563	1.58171	1.56829
1024.82	0.156708	0.176946	0.329659	0.361401	0.748139	0.720766	1.13884	1.10263	1.31483	1.30985	1.43534	1.42563	1.58134	1.56829
1025.02	0.157344	0.177221	0.330425	0.361977	0.749776	0.721636	1.13908	1.10307	1.31526	1.30987	1.43541	1.42563	1.5816	1.56829
1025.22	0.157813	0.177494	0.331009	0.362552	0.750382	0.722501	1.13916	1.1035	1.31577	1.3099	1.43507	1.42563	1.58161	1.56829
1025.42	0.158211	0.177766	0.331623	0.363124	0.750626	0.723362	1.1391	1.10392	1.31535	1.30992	1.4346	1.42563	1.58089	1.56829
1025.62	0.158521	0.178037	0.332233	0.363695	0.750866	0.724218	1.13914	1.10435	1.31548	1.30994	1.43435	1.42563	1.5806	1.56829
1025.82	0.158383	0.178307	0.332685	0.364263	0.751261	0.72507	1.13876	1.10476	1.31536	1.30996	1.43397	1.42563	1.57989	1.56829
1026.02	0.158672	0.178577	0.33331	0.364829	0.752063	0.725918	1.13855	1.10518	1.31536	1.30998	1.43366	1.42563	1.5797	1.56829
1026.22	0.158303	0.178845	0.333377	0.365393	0.75242	0.726762	1.13815	1.10559	1.3152	1.31	1.43322	1.42563	1.57874	1.56829
1026.42	0.158379	0.179112	0.333728	0.365955	0.753125	0.727601	1.13801	1.10599	1.31504	1.31002	1.43289	1.42563	1.57874	1.56829
1026.62	0.158586	0.179378	0.334309	0.366515	0.753891	0.728436	1.13833	1.10639	1.31441	1.31004	1.43231	1.42563	1.57817	1.56829
1026.82	0.158638	0.179643	0.334763	0.367073	0.754096	0.729266	1.13819	1.10679	1.31387	1.31005	1.43196	1.42563	1.57769	1.56829
1027.02	0.158814	0.179907	0.335711	0.367629	0.755742	0.730093	1.13829	1.10718	1.31387	1.31007	1.43214	1.42563	1.5774	1.56829
1027.22	0.158958	0.18017	0.336793	0.368182	0.757477	0.730915	1.13867	1.10757	1.31379	1.31009	1.43264	1.42563	1.57767	1.56829
1027.42	0.159496	0.180431	0.33771	0.368734	0.759064	0.731733	1.13878	1.10796	1.31364	1.31011	1.43243	1.42563	1.5778	1.56829
1027.62	0.16001	0.180692	0.338303	0.369284	0.760355	0.732547	1.13892	1.10834	1.31347	1.31012	1.43278	1.42563	1.5781	1.56829
1027.82	0.16052	0.180952	0.339259	0.369831	0.762232	0.733356	1.13936	1.10872	1.31414	1.31014	1.43356	1.42563	1.57884	1.56829
1028.02	0.161098	0.181211	0.34019	0.370377	0.763341	0.734162	1.13922	1.10909	1.31448	1.31016	1.43415	1.42563	1.57954	1.56829
1028.22	0.161362	0.181469	0.340672	0.370921	0.764651	0.734963	1.13905	1.10946	1.3145	1.31017	1.43422	1.42563	1.57986	1.56829
1028.42	0.161341	0.181726	0.341326	0.371462	0.765661	0.735761	1.13896	1.10983	1.31465	1.31019	1.43435	1.42563	1.57996	1.56829
1028.62	0.160888	0.181982	0.341414	0.372002	0.765896	0.736554	1.13884	1.11019	1.31422	1.3102	1.43391	1.42563	1.57976	1.56829
1028.82	0.16115	0.182237	0.34192	0.372539	0.767048	0.737344	1.13891	1.11055	1.31406	1.31022	1.43411	1.42563	1.58059	1.56829
1029.02	0.161819	0.182491	0.342426	0.373075	0.767741	0.738129	1.13913	1.11091	1.31434	1.31023	1.43396	1.42563	1.58086	1.56829
1029.22	0.16223	0.182744	0.342897	0.373609	0.768059	0.73891	1.1391	1.11126	1.31442	1.31025	1.43372	1.42563	1.58038	1.56829
1029.42	0.162338	0.182996	0.342733	0.37414	0.768411	0.739688	1.1391	1.11161	1.31386	1.31026	1.43325	1.42563	1.57993	1.56829
1029.62	0.162317	0.183247	0.343232	0.37467	0.769093	0.740461	1.13936	1.11195	1.3141	1.31027	1.43347	1.42563	1.57975	1.56829
1029.82	0.162863	0.183498	0.344065	0.375198	0.770424	0.741231	1.13955	1.11229	1.31446	1.31029	1.43356	1.42563	1.57971	1.56829
1030.02	0.163121	0.183747	0.344821	0.375724	0.771677	0.741996	1.13971	1.11263	1.31451	1.3103	1.4334	1.42563	1.57976	1.56829
1030.22	0.163323	0.183995	0.345078	0.376247	0.772326	0.742758	1.14009	1.11297	1.31472	1.31031	1.43327	1.42563	1.57973	1.56829
1030.42	0.164085	0.184242	0.346183	0.376769	0.773572	0.743516	1.14091	1.1133	1.31512	1.31032	1.43307	1.42563	1.58038	1.56829
1030.62	0.165133	0.184489	0.347326	0.377289	0.774605	0.74427	1.14158	1.11363	1.31525	1.31034	1.43307	1.42563	1.5809	1.56829
1030.82	0.166074	0.184734	0.348447	0.377807	0.775469	0.74502	1.14256	1.11395	1.31565	1.31035	1.43345	1.42563	1.58063	1.56829
1031.02	0.166162	0.184978	0.348814	0.378324	0.776823	0.745766	1.14272	1.11427	1.31543	1.31036	1.43349	1.42563	1.57991	1.56829
1031.22	0.16673	0.185222	0.349341	0.378838	0.778017	0.746509	1.14294	1.11459	1.31536	1.31037	1.43392	1.42563	1.5801	1.56829
1031.42	0.167063	0.185464	0.350111	0.37935	0.778467	0.747247	1.14291	1.1149	1.31496	1.31038	1.43377	1.42563	1.57984	1.56829
1031.62	0.167497	0.185706	0.350431	0.379861	0.779497	0.747982	1.14341	1.11522	1.31532	1.31039	1.43386	1.42563	1.58013	1.56829
1031.82	0.167463	0.185947	0.351298	0.380369	0.780535	0.748714	1.14355	1.11552	1.3157	1.3104	1.43384	1.42563	1.58059	1.56829
1032.02	0.167278	0.186187	0.352159	0.380876	0.781655	0.749441	1.14333	1.11583	1.31586	1.31041	1.43435	1.42563	1.58079	1.56829
1032.22	0.167147	0.186425	0.352729	0.381381	0.782186	0.750165	1.14244	1.11613	1.31561	1.31042	1.4342	1.42563	1.58058	1.56829
1032.42	0.167034	0.186663	0.35322	0.381884	0.782549	0.750885	1.14176	1.11643	1.31537	1.31043	1.43455	1.42563	1.58031	1.56829
1032.62	0.166715	0.1869	0.353404	0.382385	0.782833	0.751602	1.14119	1.11673	1.31493	1.31044	1.43441	1.42563	1.58001	1.56829
1032.82	0.166945	0.187136	0.354762	0.382884	0.784397	0.752315	1.14089	1.11702	1.3152	1.31045	1.43504	1.42563	1.58042	1.56829
1033.02	0.16667	0.187372	0.354943	0.383382	0.78454	0.753024	1.13983	1.11731	1.31463	1.31046	1.43461	1.42563	1.57975	1.56829
1033.22	0.166666	0.187606	0.355584	0.383878	0.7849	0.753729	1.13888	1.1176	1.31407	1.31047	1.4344	1.42563	1.57928	1.56829
1033.42	0.16658	0.187839	0.356468	0.384371	0.785436	0.754432	1.13832	1.11788	1.3138	1.31048	1.43438	1.42563	1.57914	1.56829
1033.62	0.166802	0.188072	0.357763	0.384863	0.786922	0.75513	1.13818	1.11817	1.31411	1.31049	1.4347	1.42563	1.57947	1.56829
1033.82	0.167445	0.188304	0.358651	0.385353	0.788012	0.755825	1.13815	1.11844	1.3141	1.3105	1.43446	1.42563	1.57976	1.56829
1034.02	0.168031	0.188534	0.359674	0.385842	0.789022	0.756516	1.13823	1.11872	1.31442	1.31051	1.43451	1.42563	1.58006	1.56829
1034.22	0.169	0.188764	0.360091	0.386328	0.789933	0.757204	1.13855	1.11899	1.31466	1.31051	1.43462	1.42563	1.58083	1.56829
1034.42	0.170114	0.188993	0.360961	0.386813	0.791004	0.757889	1.13886	1.11926	1.31529	1.31052	1.43449	1.42563	1.58164	1.56829
1034.62	0.170487	0.189221	0.361193	0.387296	0.791559	0.758569	1.13893	1.11953	1.31486	1.31053	1.43407	1.42563	1.58141	1.56829
1034.82	0.171481	0.189448	0.362134	0.387777	0.792634	0.759247	1.1404	1.1198	1.31511	1.31054	1.43416	1.42563	1.58147	1.56829
1035.02	0.171342	0.189675	0.362147	0.388257	0.793483	0.759921	1.13995	1.12006	1.31476	1.31054	1.43405	1.42563	1.5812	1.56829
1035.22	0.172059	0.1899	0.362778	0.388734	0.794337	0.760591	1.14083	1.12032	1.31507	1.31055	1.43461	1.42563	1.58169	1.56829
1035.42	0.172368	0.190125	0.363467	0.38921	0.79505	0.761259	1.14113	1.12058	1.31544	1.31056	1.43422	1.42563	1.58167	1.56829
1035.62	0.172832	0.190349	0.363461	0.389684	0.795582	0.761922	1.14179	1.12083	1.31578	1.31057	1.43383	1.42563	1.58166	1.56829
1035.82	0.17293	0.190571	0.364368	0.390157	0.796412	0.762583	1.14227	1.12108	1.31607	1.31057	1.4341	1.42563	1.58161	1.56829
1036.02	0.173085	0.190793	0.364727	0.390627	0.797363	0.76324	1.14314	1.12133	1.31633	1.31058	1.43431	1.42563	1.58139	1.56829
1036.22	0.173113	0.191015	0.365182	0.391096	0.797369	0.763894	1.14286	1.12158	1.31592	1.31059	1.43402	1.42563	1.58055	1.56829
1036.42	0.172798	0.191235	0.365777	0.391563	0.797734	0.764544	1.14292	1.12182	1.31631	1.31059	1.43476	1.42563	1.5805	1.56829
1036.62	0.172933	0.191454	0.366181	0.392029	0.798335	0.765191	1.14234	1.12207	1.31589	1.3106	1.4346	1.42563	1.58021	1.56829
1036.82	0.173166	0.191673	0.367151	0.392492	0.799262	0.765835	1.14229	1.12231	1.31594	1.3106	1.43481	1.42563	1.58035	1.56829
1037.02	0.17335	0.191891	0.367199	0.392954	0.79958	0.766475	1.14211	1.12254	1.31498	1.31061	1.43456	1.42563	1.58014	1.56829
1037.22	0.17382	0.192108	0.367884	0.393415	0.799926	0.767113	1.14188	1.12278	1.31494	1.31062	1.43457	1.42563	1.5801	1.56829
1037.42	0.173759	0.192324	0.368575	0.393873	0.801129	0.767747	1.14196	1.12301	1.31511	1.31062	1.43436	1.42563	1.58027	1.56829
1037.62	0.174625	0.192539	0.369103	0.39433	0.802441	0.768377	1.14232	1.12324	1.31534	1.31063	1.43455	1.42563	1.5805	1.56829
1037.82	0.174896	0.192754	0.369986	0.394785	0.802866	0.769005	1.14265	1.12347	1.31509	1.31063	1.43447	1.42563	1.58074	1.56829
1038.02	0.17509	0.192967	0.370662	0.395239	0.804044	0.769629	1.14278	1.12369	1.31529	1.31064	1.43452	1.42563	1.58093	1.56829
1038.22	0.175376	0.19318	0.371174	0.395691	0.804781	0.770251	1.14244	1.12392	1.31509	1.31064	1.43406	1.42563	1.58134	1.56829
1038.42	0.17586	0.193392	0.372066	0.396141	0.805778	0.770869	1.1428	1.12414	1.31542	1.31065	1.43415	1.42563	1.58195	1.56829
1038.62	0.175536	0.193604	0.37231	0.39659	0.80653	0.771484	1.14302	1.12436	1.3152	1.31065	1.43379	1.42563	1.58165	1.56829
1038.82	0.175963	0.193814	0.372873	0.397037	0.807358	0.772095	1.14364	1.12457	1.31538	1.31066	1.43397	1.42563	1.58191	1.56829
1039.02	0.175587	0.194024	0.373044	0.397482	0.8082	0.772704	1.14298	1.12479	1.31535	1.31066	1.43387	1.42563	1.58187	1.56829
1039.22	0.176244	0.194232	0.373675	0.397925	0.809077	0.77331	1.14355	1.125	1.31548	1.31067	1.43367	1.42563	1.58203	1.56829
1039.42	0.176749	0.19444	0.374426	0.398367	0.810135	0.773912	1.14364	1.12521	1.3159	1.31067	1.43343	1.42563	1.58176	1.56829
1039.62	0.177303	0.194647	0.375512	0.398808	0.810922	0.774512	1.14453	1.12542	1.31635	1.31068	1.43408	1.42563	1.58176	1.56829
1039.82	0.177441	0.194854	0.376342	0.399246	0.812154	0.775108	1.14475	1.12563	1.31641	1.31068	1.43415	1.42563	1.58166	1.56829
1040.02	0.177612	0.195059	0.376831	0.399683	0.812708	0.775701	1.1452	1.12583	1.31603	1.31069	1.43416	1.42563	1.58162	1.56829
1040.22	0.177781	0.195264	0.377044	0.400119	0.813255	0.776292	1.14444	1.12603	1.3157	1.31069	1.43418	1.42563	1.58153	1.56829
1040.42	0.17846	0.195468	0.377604	0.400553	0.814328	0.776879	1.1442	1.12623	1.31585	1.31069	1.43466	1.42563	1.58205	1.56829
1040.62	0.178891	0.195672	0.377456	0.400985	0.815316	0.777463	1.14351	1.12643	1.31518	1.3107	1.43455	1.42563	1.58182	1.56829
1040.82	0.179203	0.195874	0.378284	0.401416	0.816147	0.778045	1.14345	1.12662	1.31525	1.3107	1.43483	1.42563	1.58223	1.56829
1041.02	0.179674	0.196076	0.379134	0.401845	0.817146	0.778623	1.14375	1.12682	1.31577	1.31071	1.43538	1.42563	1.58243	1.56829
1041.22	0.180401	0.196277	0.379807	0.402272	0.817445	0.779199	1.14334	1.12701	1.31643	1.31071	1.43606	1.42563	1.58229	1.56829
1041.42	0.180581	0.196477	0.380126	0.402698	0.818002	0.779771	1.1428	1.1272	1.31662	1.31071	1.43598	1.42563	1.58172	1.56829
1041.62	0.181006	0.196676	0.380738	0.403123	0.818233	0.780341	1.14272	1.12739	1.31649	1.31072	1.43605	1.42563	1.58184	1.56829
1041.82	0.180399	0.196875	0.381345	0.403545	0.8183	0.780908	1.14254	1.12757	1.31616	1.31072	1.43613	1.42563	1.58162	1.56829
1042.02	0.180392	0.197073	0.381848	0.403967	0.81878	0.781472	1.14269	1.12776	1.31657	1.31072	1.43619	1.42563	1.58127	1.56829
1042.22	0.180394	0.19727	0.382211	0.404386	0.818762	0.782033	1.14242	1.12794	1.31645	1.31073	1.43584	1.42563	1.58124	1.56829
1042.42	0.180491	0.197466	0.382757	0.404804	0.819006	0.782591	1.14256	1.12812	1.31601	1.31073	1.4357	1.42563	1.58091	1.56829
1042.62	0.180567	0.197662	0.383249	0.405221	0.819108	0.783146	1.14236	1.1283	1.31589	1.31073	1.43536	1.42563	1.58067	1.56829
1042.82	0.180778	0.197856	0.383964	0.405636	0.81921	0.783699	1.14253	1.12848	1.31616	1.31074	1.43471	1.42563	1.58024	1.56829
1043.02	0.181121	0.19805	0.384903	0.40605	0.819796	0.784248	1.14271	1.12865	1.31629	1.31074	1.43483	1.42563	1.58059	1.56829
1043.22	0.181428	0.198244	0.385867	0.406462	0.820063	0.784795	1.14289	1.12882	1.31591	1.31074	1.43465	1.42563	1.58004	1.56829
1043.42	0.181971	0.198436	0.386919	0.406872	0.82077	0.785339	1.14342	1.129	1.31614	1.31075	1.43481	1.42563	1.58036	1.56829
1043.62	0.182369	0.198628	0.388296	0.407281	0.82177	0.785881	1.14426	1.12917	1.31667	1.31075	1.43525	1.42563	1.58121	1.56829
1043.82	0.182513	0.198819	0.388697	0.407688	0.82284	0.786419	1.14398	1.12933	1.31664	1.31075	1.43554	1.42563	1.58191	1.56829
1044.02	0.182732	0.19901	0.388843	0.408094	0.823322	0.786955	1.14397	1.1295	1.31611	1.31075	1.4357	1.42563	1.58224	1.56829
1044.22	0.183148	0.199199	0.3886	0.408499	0.824247	0.787488	1.14337	1.12967	1.31599	1.31076	1.43523	1.42563	1.58233	1.56829
1044.42	0.183971	0.199388	0.389362	0.408902	0.825236	0.788019	1.14303	1.12983	1.31616	1.31076	1.43534	1.42563	1.5827	1.56829
1044.62	0.183684	0.199577	0.389641	0.409303	0.82621	0.788547	1.14275	1.12999	1.31668	1.31076	1.43552	1.42563	1.58324	1.56829
1044.82	0.183628	0.199764	0.390276	0.409703	0.82699	0.789072	1.14264	1.13015	1.31694	1.31077	1.43566	1.42563	1.58378	1.56829
1045.02	0.184117	0.199951	0.390937	0.410102	0.827951	0.789594	1.1432	1.13031	1.31758	1.31077	1.43593	1.42563	1.58389	1.56829
1045.22	0.184292	0.200137	0.390772	0.410499	0.828054	0.790114	1.14294	1.13047	1.31729	1.31077	1.43617	1.42563	1.58353	1.56829
1045.42	0.183836	0.200322	0.390829	0.410894	0.828448	0.790631	1.14231	1.13062	1.31732	1.31077	1.43557	1.42563	1.58291	1.56829
1045.62	0.183854	0.200507	0.391488	0.411289	0.82913	0.791145	1.14267	1.13077	1.31738	1.31077	1.43573	1.42563	1.58264	1.56829
1045.82	0.183919	0.200691	0.391797	0.411681	0.829341	0.791657	1.14286	1.13093	1.31753	1.31078	1.43593	1.42563	1.58201	1.56829
1046.02	0.184236	0.200874	0.39213	0.412072	0.829346	0.792166	1.14287	1.13108	1.3173	1.31078	1.43525	1.42563	1.58159	1.56829
1046.22	0.18454	0.201056	0.39287	0.412462	0.829922	0.792673	1.14244	1.13123	1.31726	1.31078	1.43518	1.42563	1.58171	1.56829
1046.42	0.185247	0.201238	0.393925	0.412851	0.830123	0.793177	1.14239	1.13137	1.31711	1.31078	1.43501	1.42563	1.58141	1.56829
1046.62	0.185349	0.201419	0.394394	0.413237	0.829828	0.793679	1.14236	1.13152	1.31727	1.31079	1.4343	1.42563	1.58054	1.56829
1046.82	0.184952	0.2016	0.394814	0.413623	0.829524	0.794178	1.14248	1.13166	1.31742	1.31079	1.43367	1.42563	1.57985	1.56829
1047.02	0.184989	0.201779	0.395284	0.414007	0.829607	0.794674	1.14246	1.13181	1.31697	1.31079	1.43371	1.42563	1.57987	1.56829
1047.22	0.185283	0.201958	0.396149	0.41439	0.83008	0.795168	1.14291	1.13195	1.31697	1.31079	1.43372	1.42563	1.57956	1.56829
1047.42	0.185871	0.202137	0.397223	0.414771	0.830635	0.795659	1.14374	1.13209	1.31727	1.31079	1.43436	1.42563	1.58061	1.56829
1047.62	0.18603	0.202314	0.397581	0.415151	0.831121	0.796148	1.14359	1.13223	1.31706	1.3108	1.43447	1.42563	1.58078	1.56829
1047.82	0.18654	0.202491	0.397933	0.415529	0.831368	0.796635	1.14327	1.13236	1.31692	1.3108	1.43454	1.42563	1.5808	1.56829
1048.02	0.187146	0.202668	0.398303	0.415906	0.832199	0.797119	1.14321	1.1325	1.3166	1.3108	1.4344	1.42563	1.58089	1.56829
1048.22	0.188264	0.202843	0.399053	0.416282	0.833606	0.7976	1.14382	1.13264	1.31718	1.3108	1.43497	1.42563	1.58146	1.56829
1048.42	0.188921	0.203018	0.399987	0.416656	0.834559	0.798079	1.14421	1.13277	1.31769	1.3108	1.43527	1.42563	1.58254	1.56829
1048.62	0.188454	0.203192	0.400024	0.417029	0.835164	0.798556	1.14434	1.1329	1.31761	1.3108	1.43539	1.42563	1.58284	1.56829
1048.82	0.18882	0.203366	0.4006	0.4174	0.836108	0.79903	1.1447	1.13303	1.31761	1.31081	1.4354	1.42563	1.58352	1.56829
1049.02	0.18943	0.203539	0.401416	0.41777	0.837014	0.799502	1.14528	1.13316	1.31784	1.31081	1.43543	1.42563	1.58371	1.56829
1049.22	0.189767	0.203711	0.402017	0.418139	0.837622	0.799971	1.14558	1.13329	1.31806	1.31081	1.43608	1.42563	1.58381	1.56829
1049.42	0.19	0.203883	0.402623	0.418507	0.8387	0.800438	1.14597	1.13342	1.31872	1.31081	1.43586	1.42563	1.58364	1.56829
1049.62	0.190632	0.204054	0.403247	0.418873	0.83954	0.800903	1.14679	1.13354	1.31889	1.31081	1.43641	1.42563	1.58399	1.56829
1049.82	0.19064	0.204224	0.403304	0.419237	0.839355	0.801365	1.1468	1.13367	1.31866	1.31081	1.43593	1.42563	1.58386	1.56829
1050.02	0.190396	0.204394	0.403505	0.419601	0.839464	0.801825	1.14647	1.13379	1.31828	1.31081	1.43562	1.42563	1.5838	1.56829
1050.22	0.190378	0.204563	0.403879	0.419963	0.839923	0.802282	1.14593	1.13391	1.31843	1.31082	1.43563	1.42563	1.58349	1.56829
1050.42	0.190443	0.204731	0.403995	0.420323	0.839848	0.802738	1.14566	1.13403	1.31765	1.31082	1.43498	1.42563	1.58289	1.56829
1050.62	0.189834	0.204899	0.403778	0.420683	0.839651	0.80319	1.14543	1.13415	1.31693	1.31082	1.43454	1.42563	1.58213	1.56829
1050.82	0.189307	0.205066	0.403909	0.421041	0.839396	0.803641	1.14477	1.13427	1.31625	1.31082	1.43443	1.42563	1.58138	1.56829
1051.02	0.189745	0.205232	0.404345	0.421397	0.839294	0.804089	1.14476	1.13438	1.31614	1.31082	1.43428	1.42563	1.58097	1.56829
1051.22	0.189955	0.205398	0.404603	0.421753	0.839369	0.804535	1.1446	1.1345	1.31586	1.31082	1.43444	1.42563	1.58077	1.56829
1051.42	0.190228	0.205563	0.404691	0.422107	0.839451	0.804979	1.14414	1.13461	1.31556	1.31082	1.43494	1.42563	1.58092	1.56829
1051.62	0.190291	0.205728	0.404411	0.422459	0.83936	0.805421	1.14309	1.13473	1.31477	1.31082	1.43442	1.42563	1.58034	1.56829
1051.82	0.190736	0.205892	0.404793	0.422811	0.839307	0.80586	1.14277	1.13484	1.31479	1.31083	1.43414	1.42563	1.57992	1.56829
1052.02	0.190875	0.206055	0.404858	0.423161	0.839968	0.806297	1.14282	1.13495	1.31465	1.31083	1.43399	1.42563	1.57971	1.56829
1052.22	0.19133	0.206217	0.405138	0.42351	0.840228	0.806732	1.14278	1.13506	1.31449	1.31083	1.434	1.42563	1.57981	1.56829
1052.42	0.191628	0.206379	0.405813	0.423858	0.8407	0.807165	1.14246	1.13517	1.31459	1.31083	1.43315	1.42563	1.58003	1.56829
1052.62	0.191922	0.206541	0.406456	0.424204	0.841415	0.807595	1.14225	1.13528	1.3146	1.31083	1.43296	1.42563	1.58009	1.56829
1052.82	0.192273	0.206702	0.407128	0.424549	0.842111	0.808023	1.14241	1.13538	1.31507	1.31083	1.43283	1.42563	1.5806	1.56829
1053.02	0.192942	0.206862	0.407788	0.424893	0.842434	0.808449	1.14303	1.13549	1.31518	1.31083	1.4331	1.42563	1.58064	1.56829
1053.22	0.192869	0.207021	0.408446	0.425235	0.842837	0.808873	1.14349	1.13559	1.31532	1.31083	1.43333	1.42563	1.58046	1.56829
1053.42	0.192876	0.20718	0.408894	0.425576	0.843497	0.809295	1.14374	1.1357	1.31528	1.31083	1.43275	1.42563	1.58032	1.56829
1053.62	0.19297	0.207338	0.409472	0.425916	0.843907	0.809714	1.14401	1.1358	1.31535	1.31084	1.43295	1.42563	1.58066	1.56829
1053.82	0.192822	0.207496	0.409875	0.426255	0.844034	0.810132	1.14411	1.1359	1.31472	1.31084	1.4325	1.42563	1.5804	1.56829
1054.02	0.192586	0.207653	0.410034	0.426592	0.844494	0.810547	1.1443	1.136	1.31412	1.31084	1.43279	1.42563	1.58003	1.56829
1054.22	0.192673	0.20781	0.410312	0.426929	0.845194	0.81096	1.14438	1.1361	1.31376	1.31084	1.4326	1.42563	1.5798	1.56829
1054.42	0.19284	0.207966	0.410937	0.427264	0.845687	0.811372	1.14462	1.1362	1.31354	1.31084	1.43296	1.42563	1.5798	1.56829
1054.62	0.192843	0.208121	0.411336	0.427597	0.845786	0.811781	1.14462	1.1363	1.31389	1.31084	1.43345	1.42563	1.57968	1.56829
1054.82	0.192789	0.208276	0.411878	0.42793	0.845832	0.812188	1.14388	1.13639	1.31423	1.31084	1.43342	1.42563	1.57882	1.56829
1055.02	0.193354	0.20843	0.412425	0.428261	0.846207	0.812592	1.14432	1.13649	1.31514	1.31084	1.43387	1.42563	1.5795	1.56829
1055.22	0.193283	0.208583	0.412741	0.428591	0.846837	0.812995	1.1442	1.13658	1.31482	1.31084	1.43431	1.42563	1.58001	1.56829
1055.42	0.194029	0.208736	0.413397	0.42892	0.847468	0.813396	1.14432	1.13668	1.31513	1.31084	1.43491	1.42563	1.58019	1.56829
1055.62	0.194378	0.208888	0.414125	0.429248	0.84756	0.813795	1.14407	1.13677	1.31466	1.31084	1.43446	1.42563	1.5801	1.56829
1055.82	0.194872	0.20904	0.414779	0.429574	0.848143	0.814191	1.14467	1.13686	1.31487	1.31084	1.43517	1.42563	1.57989	1.56829
1056.02	0.195405	0.209191	0.415501	0.429899	0.849057	0.814586	1.14498	1.13695	1.31499	1.31085	1.43553	1.42563	1.58045	1.56829
1056.22	0.19603	0.209342	0.416667	0.430223	0.850101	0.814979	1.14461	1.13704	1.3154	1.31085	1.43594	1.42563	1.58114	1.56829
1056.42	0.196531	0.209492	0.41784	0.430546	0.850969	0.81537	1.14443	1.13713	1.31621	1.31085	1.43601	1.42563	1.5817	1.56829
1056.62	0.196971	0.209641	0.418899	0.430868	0.851842	0.815758	1.1448	1.13722	1.31709	1.31085	1.43672	1.42563	1.58242	1.56829
1056.82	0.196906	0.20979	0.418754	0.431188	0.851887	0.816145	1.14447	1.13731	1.31733	1.31085	1.43674	1.42563	1.58236	1.56829
1057.02	0.197349	0.209939	0.419517	0.431507	0.852212	0.81653	1.14424	1.13739	1.31757	1.31085	1.43682	1.42563	1.5826	1.56829
1057.22	0.197507	0.210086	0.420155	0.431825	0.852908	0.816913	1.14402	1.13748	1.31741	1.31085	1.43674	1.42563	1.58239	1.56829
1057.42	0.197418	0.210233	0.420396	0.432142	0.85323	0.817293	1.14374	1.13756	1.31741	1.31085	1.436	1.42563	1.58188	1.56829
1057.62	0.197624	0.21038	0.420659	0.432458	0.853594	0.817672	1.14392	1.13765	1.31765	1.31085	1.43628	1.42563	1.5821	1.56829
1057.82	0.197451	0.210526	0.420333	0.432773	0.853195	0.818049	1.14344	1.13773	1.31666	1.31085	1.43579	1.42563	1.58177	1.56829
1058.02	0.197467	0.210671	0.420516	0.433086	0.853349	0.818424	1.14368	1.13781	1.31696	1.31085	1.43574	1.42563	1.58163	1.56829
1058.22	0.197717	0.210816	0.420778	0.433398	0.853717	0.818798	1.144	1.13789	1.31727	1.31085	1.43544	1.42563	1.58204	1.56829
1058.42	0.19798	0.210961	0.421308	0.433709	0.853578	0.819169	1.14382	1.13797	1.31753	1.31085	1.43509	1.42563	1.58228	1.56829
1058.62	0.197687	0.211105	0.421007	0.434019	0.853274	0.819538	1.14327	1.13805	1.31752	1.31085	1.43433	1.42563	1.58221	1.56829
1058.82	0.197307	0.211248	0.421014	0.434328	0.852997	0.819906	1.14299	1.13813	1.31676	1.31085	1.43369	1.42563	1.58178	1.56829
1059.02	0.198034	0.21139	0.421138	0.434636	0.853153	0.820271	1.14415	1.13821	1.31661	1.31085	1.43354	1.42563	1.58253	1.56829
1059.22	0.197976	0.211533	0.421529	0.434942	0.853172	0.820635	1.14417	1.13829	1.3161	1.31086	1.43332	1.42563	1.58275	1.56829
1059.42	0.198646	0.211674	0.422372	0.435248	0.853063	0.820997	1.14452	1.13836	1.31603	1.31086	1.43307	1.42563	1.58228	1.56829
1059.62	0.198633	0.211815	0.422684	0.435552	0.853053	0.821357	1.14472	1.13844	1.31557	1.31086	1.43272	1.42563	1.58182	1.56829
1059.82	0.198643	0.211956	0.423648	0.435855	0.853507	0.821715	1.14516	1.13851	1.31579	1.31086	1.43358	1.42563	1.58169	1.56829
1060.02	0.199128	0.212096	0.424318	0.436157	0.853951	0.822072	1.14509	1.13859	1.31593	1.31086	1.43359	1.42563	1.58163	1.56829
1060.22	0.198911	0.212235	0.424995	0.436458	0.854261	0.822427	1.14487	1.13866	1.31617	1.31086	1.43349	1.42563	1.58123	1.56829
1060.42	0.198738	0.212374	0.425177	0.436758	0.85442	0.822779	1.14478	1.13873	1.31618	1.31086	1.43316	1.42563	1.58097	1.56829
1060.62	0.199208	0.212512	0.426035	0.437057	0.855309	0.82313	1.14563	1.13881	1.31664	1.31086	1.4336	1.42563	1.58103	1.56829
1060.82	0.19909	0.21265	0.42595	0.437354	0.8553	0.82348	1.1447	1.13888	1.31635	1.31086	1.43363	1.42563	1.58007	1.56829
1061.02	0.199585	0.212788	0.426739	0.437651	0.855444	0.823827	1.14483	1.13895	1.31634	1.31086	1.43399	1.42563	1.58018	1.56829
1061.22	0.199876	0.212924	0.426845	0.437946	0.856049	0.824173	1.14454	1.13902	1.31584	1.31086	1.43428	1.42563	1.57948	1.56829
1061.42	0.199552	0.213061	0.426748	0.43824	0.856173	0.824517	1.14386	1.13909	1.31576	1.31086	1.43404	1.42563	1.57909	1.56829
1061.62	0.199617	0.213196	0.426521	0.438534	0.85586	0.824859	1.14322	1.13915	1.31536	1.31086	1.43426	1.42563	1.5791	1.56829
1061.82	0.199916	0.213332	0.42653	0.438826	0.855682	0.8252	1.14285	1.13922	1.31508	1.31086	1.43411	1.42563	1.57932	1.56829
1062.02	0.199808	0.213466	0.426732	0.439117	0.856168	0.825538	1.14278	1.13929	1.31486	1.31086	1.43412	1.42563	1.57942	1.56829
1062.22	0.200122	0.2136	0.426979	0.439407	0.856509	0.825875	1.14269	1.13936	1.3146	1.31086	1.43394	1.42563	1.57963	1.56829
1062.42	0.200706	0.213734	0.427329	0.439696	0.856463	0.826211	1.14241	1.13942	1.31435	1.31086	1.43376	1.42563	1.58004	1.56829
1062.62	0.200961	0.213867	0.427514	0.439984	0.856784	0.826544	1.14273	1.13949	1.31453	1.31086	1.43393	1.42563	1.58046	1.56829
1062.82	0.201566	0.214	0.428138	0.44027	0.857061	0.826876	1.14302	1.13955	1.3143	1.31086	1.4342	1.42563	1.58065	1.56829
1063.02	0.201965	0.214132	0.4286	0.440556	0.857722	0.827206	1.14342	1.13961	1.31479	1.31086	1.43424	1.42563	1.58111	1.56829
1063.22	0.201491	0.214264	0.429136	0.440841	0.857683	0.827535	1.14303	1.13968	1.31471	1.31086	1.43444	1.42563	1.58137	1.56829
1063.42	0.201562	0.214395	0.42973	0.441124	0.857958	0.827862	1.14298	1.13974	1.31441	1.31086	1.4342	1.42563	1.58106	1.56829
1063.62	0.201878	0.214525	0.430391	0.441407	0.858677	0.828187	1.14323	1.1398	1.31494	1.31086	1.43451	1.42563	1.58127	1.56829
1063.82	0.202158	0.214656	0.431445	0.441689	0.859241	0.82851	1.14348	1.13986	1.3154	1.31086	1.4351	1.42563	1.58153	1.56829
1064.02	0.202315	0.214785	0.431673	0.441969	0.859659	0.828832	1.1435	1.13992	1.31537	1.31086	1.43449	1.42563	1.58118	1.56829
1064.22	0.202155	0.214914	0.432179	0.442249	0.859656	0.829153	1.14372	1.13998	1.3151	1.31086	1.43442	1.42563	1.58119	1.56829
1064.42	0.202354	0.215043	0.432663	0.442527	0.860207	0.829471	1.14441	1.14004	1.31555	1.31087	1.43442	1.42563	1.58119	1.56829
1064.62	0.202817	0.215171	0.43362	0.442804	0.860714	0.829788	1.14546	1.1401	1.31602	1.31087	1.43466	1.42563	1.58118	1.56829
1064.82	0.203022	0.215299	0.433989	0.443081	0.860991	0.830104	1.14535	1.14016	1.31628	1.31087	1.43498	1.42563	1.58072	1.56829
1065.02	0.2033	0.215426	0.434425	0.443356	0.861172	0.830417	1.14575	1.14022	1.31651	1.31087	1.4352	1.42563	1.58109	1.56829
1065.22	0.203218	0.215552	0.434265	0.443631	0.861625	0.83073	1.14537	1.14027	1.31636	1.31087	1.43505	1.42563	1.58074	1.56829
1065.42	0.203413	0.215679	0.434285	0.443904	0.861522	0.83104	1.14554	1.14033	1.31638	1.31087	1.43507	1.42563	1.58101	1.56829
1065.62	0.20336	0.215804	0.43403	0.444176	0.861021	0.831349	1.14511	1.14039	1.31617	1.31087	1.43474	1.42563	1.58066	1.56829
1065.82	0.203711	0.21593	0.434333	0.444448	0.861859	0.831657	1.14535	1.14044	1.31633	1.31087	1.43495	1.42563	1.58068	1.56829
1066.02	0.203744	0.216054	0.434399	0.444718	0.862226	0.831963	1.14476	1.1405	1.31576	1.31087	1.43509	1.42563	1.58023	1.56829
1066.22	0.204937	0.216179	0.435196	0.444987	0.862734	0.832267	1.14502	1.14055	1.31633	1.31087	1.43505	1.42563	1.58057	1.56829
1066.42	0.205765	0.216302	0.436096	0.445256	0.863463	0.83257	1.14552	1.1406	1.31665	1.31087	1.43552	1.42563	1.58153	1.56829
1066.62	0.205882	0.216426	0.436548	0.445523	0.863993	0.832871	1.14555	1.14066	1.31644	1.31087	1.43561	1.42563	1.58185	1.56829
1066.82	0.205773	0.216548	0.43698	0.445789	0.863977	0.833171	1.14508	1.14071	1.31579	1.31087	1.4352	1.42563	1.58146	1.56829
1067.02	0.205619	0.216671	0.437189	0.446055	0.864133	0.833469	1.14507	1.14076	1.31577	1.31087	1.43518	1.42563	1.58169	1.56829
1067.22	0.205772	0.216793	0.437428	0.446319	0.864132	0.833766	1.14507	1.14081	1.31562	1.31087	1.43566	1.42563	1.58189	1.56829
1067.42	0.205927	0.216914	0.437699	0.446583	0.864296	0.834061	1.14468	1.14086	1.31519	1.31087	1.43557	1.42563	1.58161	1.56829
1067.62	0.206298	0.217035	0.438017	0.446845	0.864243	0.834355	1.1444	1.14092	1.31539	1.31087	1.43516	1.42563	1.58149	1.56829
1067.82	0.206275	0.217156	0.438218	0.447107	0.864415	0.834647	1.14457	1.14097	1.31535	1.31087	1.43476	1.42563	1.58132	1.56829
1068.02	0.206064	0.217276	0.438369	0.447367	0.864316	0.834938	1.14416	1.14101	1.31488	1.31087	1.43411	1.42563	1.58081	1.56829
1068.22	0.206197	0.217395	0.439012	0.447627	0.864037	0.835227	1.14418	1.14106	1.3146	1.31087	1.43404	1.42563	1.5807	1.56829
1068.42	0.205994	0.217514	0.439343	0.447885	0.864163	0.835515	1.14441	1.14111	1.31486	1.31087	1.43376	1.42563	1.58012	1.56829
1068.62	0.206248	0.217633	0.44006	0.448143	0.864247	0.835801	1.14449	1.14116	1.31458	1.31087	1.43362	1.42563	1.58012	1.56829
1068.82	0.206131	0.217751	0.440183	0.4484	0.864244	0.836086	1.14382	1.14121	1.31448	1.31087	1.43373	1.42563	1.57954	1.56829
1069.02	0.205458	0.217869	0.440332	0.448655	0.863883	0.836369	1.1431	1.14125	1.3143	1.31087	1.43367	1.42563	1.57955	1.56829
1069.22	0.20544	0.217986	0.440141	0.44891	0.863461	0.836651	1.14283	1.1413	1.31397	1.31087	1.43359	1.42563	1.57931	1.56829
1069.42	0.205446	0.218103	0.440726	0.449164	0.863467	0.836932	1.14272	1.14135	1.31378	1.31087	1.43366	1.42563	1.57943	1.56829
1069.62	0.205642	0.218219	0.440878	0.449417	0.863748	0.837211	1.14212	1.14139	1.31394	1.31087	1.4337	1.42563	1.57915	1.56829
1069.82	0.206148	0.218335	0.441816	0.449669	0.864557	0.837488	1.1427	1.14144	1.31407	1.31087	1.43461	1.42563	1.57935	1.56829
1070.02	0.206762	0.218451	0.442184	0.44992	0.865193	0.837765	1.14264	1.14148	1.31421	1.31087	1.43477	1.42563	1.57997	1.56829
1070.22	0.207327	0.218566	0.443225	0.45017	0.865253	0.83804	1.14332	1.14153	1.3146	1.31087	1.43474	1.42563	1.58046	1.56829
1070.42	0.207633	0.21868	0.444174	0.450419	0.865833	0.838313	1.14377	1.14157	1.31463	1.31087	1.43528	1.42563	1.58101	1.56829
1070.62	0.207844	0.218795	0.444634	0.450668	0.865765	0.838585	1.14383	1.14161	1.31461	1.31087	1.43535	1.42563	1.5809	1.56829
1070.82	0.208448	0.218908	0.445324	0.450915	0.866301	0.838856	1.14429	1.14166	1.31529	1.31087	1.4355	1.42563	1.58105	1.56829
1071.02	0.20894	0.219022	0.445369	0.451162	0.866765	0.839125	1.14458	1.1417	1.31577	1.31087	1.436	1.42563	1.58159	1.56829
1071.22	0.209425	0.219134	0.446029	0.451407	0.867331	0.839393	1.14529	1.14174	1.31588	1.31087	1.43634	1.42563	1.58174	1.56829
1071.42	0.209891	0.219247	0.44663	0.451652	0.867844	0.83966	1.14567	1.14178	1.31591	1.31087	1.43628	1.42563	1.58167	1.56829
1071.62	0.210311	0.219359	0.446905	0.451896	0.868233	0.839925	1.14598	1.14182	1.31636	1.31087	1.43568	1.42563	1.58133	1.56829
1071.82	0.210691	0.21947	0.447179	0.452138	0.868606	0.840189	1.14672	1.14187	1.3167	1.31087	1.43533	1.42563	1.58133	1.56829
1072.02	0.210598	0.219582	0.447537	0.45238	0.868731	0.840451	1.14644	1.14191	1.31633	1.31087	1.43482	1.42563	1.58091	1.56829
1072.22	0.210801	0.219692	0.447971	0.452621	0.869001	0.840712	1.14645	1.14195	1.31659	1.31087	1.43418	1.42563	1.58095	1.56829
1072.42	0.210734	0.219803	0.44782	0.452862	0.869149	0.840972	1.14624	1.14199	1.31654	1.31087	1.43387	1.42563	1.5805	1.56829
1072.62	0.210888	0.219912	0.447912	0.453101	0.869488	0.841231	1.14569	1.14202	1.31614	1.31087	1.43341	1.42563	1.58067	1.56829
1072.82	0.210845	0.220022	0.448148	0.453339	0.8696	0.841488	1.14563	1.14206	1.31607	1.31087	1.43323	1.42563	1.58039	1.56829
1073.02	0.210724	0.220131	0.448015	0.453577	0.869312	0.841744	1.14555	1.1421	1.31552	1.31087	1.43311	1.42563	1.58014	1.56829
1073.22	0.211044	0.22024	0.448038	0.453813	0.86911	0.841999	1.14597	1.14214	1.31511	1.31087	1.43332	1.42563	1.58028	1.56829
1073.42	0.211189	0.220348	0.448697	0.454049	0.869582	0.842252	1.14602	1.14218	1.31528	1.31087	1.43343	1.42563	1.58088	1.56829
1073.62	0.211141	0.220456	0.448628	0.454284	0.869422	0.842504	1.14614	1.14221	1.31531	1.31087	1.43368	1.42563	1.58099	1.56829
1073.82	0.211171	0.220563	0.449121	0.454518	0.869327	0.842755	1.14648	1.14225	1.31547	1.31087	1.43409	1.42563	1.58132	1.56829
1074.02	0.211293	0.22067	0.449303	0.454751	0.869356	0.843004	1.1466	1.14229	1.31603	1.31087	1.43406	1.42563	1.5821	1.56829
1074.22	0.211382	0.220776	0.450209	0.454984	0.868839	0.843253	1.14655	1.14232	1.31607	1.31087	1.43418	1.42563	1.58185	1.56829
1074.42	0.211395	0.220883	0.450647	0.455215	0.8693	0.8435	1.14613	1.14236	1.31591	1.31087	1.43408	1.42563	1.58181	1.56829
1074.62	0.211331	0.220988	0.45082	0.455446	0.8694	0.843745	1.14561	1.1424	1.31551	1.31087	1.43385	1.42563	1.58164	1.56829
1074.82	0.211767	0.221094	0.451353	0.455676	0.870053	0.84399	1.14544	1.14243	1.31565	1.31087	1.43421	1.42563	1.58212	1.56829
1075.02	0.211544	0.221198	0.451556	0.455904	0.869771	0.844233	1.14496	1.14247	1.31529	1.31087	1.43388	1.42563	1.58219	1.56829
1075.22	0.212063	0.221303	0.452595	0.456133	0.870158	0.844475	1.14493	1.1425	1.3152	1.31087	1.4341	1.42563	1.58202	1.56829
1075.42	0.212733	0.221407	0.45316	0.45636	0.870528	0.844716	1.14464	1.14253	1.31535	1.31087	1.43425	1.42563	1.58161	1.56829
1075.62	0.212741	0.221511	0.452941	0.456586	0.870461	0.844955	1.14402	1.14257	1.31521	1.31087	1.43353	1.42563	1.58067	1.56829
1075.82	0.213127	0.221614	0.453264	0.456812	0.87081	0.845194	1.14407	1.1426	1.31546	1.31087	1.43372	1.42563	1.58083	1.56829
1076.02	0.213361	0.221717	0.453951	0.457036	0.871291	0.845431	1.14364	1.14263	1.31565	1.31087	1.43383	1.42563	1.58039	1.56829
1076.22	0.213653	0.22182	0.454062	0.45726	0.871366	0.845667	1.14323	1.14267	1.31595	1.31087	1.43421	1.42563	1.5806	1.56829
1076.42	0.214393	0.221922	0.454532	0.457483	0.872001	0.845901	1.14332	1.1427	1.31616	1.31087	1.43453	1.42563	1.58094	1.56829
1076.62	0.214613	0.222023	0.454607	0.457706	0.872294	0.846135	1.14354	1.14273	1.31579	1.31087	1.43471	1.42563	1.58099	1.56829
1076.82	0.214823	0.222125	0.454512	0.457927	0.871751	0.846367	1.14374	1.14276	1.31542	1.31087	1.4348	1.42563	1.58055	1.56829
1077.02	0.214702	0.222226	0.454145	0.458148	0.8712	0.846598	1.14361	1.14279	1.31479	1.31087	1.43478	1.42563	1.58039	1.56829
1077.22	0.214876	0.222326	0.454153	0.458367	0.870895	0.846828	1.14396	1.14283	1.31477	1.31088	1.43517	1.42563	1.58085	1.56829
1077.42	0.214527	0.222426	0.454334	0.458586	0.870454	0.847057	1.14389	1.14286	1.31487	1.31088	1.43468	1.42563	1.58047	1.56829
1077.62	0.213864	0.222526	0.453787	0.458805	0.869464	0.847285	1.14345	1.14289	1.31451	1.31088	1.43431	1.42563	1.57993	1.56829
1077.82	0.214167	0.222626	0.454116	0.459022	0.869192	0.847511	1.14351	1.14292	1.31488	1.31088	1.43405	1.42563	1.58001	1.56829
1078.02	0.214081	0.222725	0.454165	0.459239	0.868896	0.847736	1.14359	1.14295	1.31488	1.31088	1.43345	1.42563	1.57985	1.56829
1078.22	0.213815	0.222823	0.454319	0.459454	0.868955	0.847961	1.14367	1.14298	1.31499	1.31088	1.43285	1.42563	1.57909	1.56829
1078.42	0.213544	0.222922	0.454387	0.459669	0.868975	0.848184	1.1434	1.143	1.31433	1.31088	1.43231	1.42563	1.57879	1.56829
1078.62	0.213754	0.22302	0.455007	0.459883	0.869492	0.848405	1.14349	1.14303	1.31415	1.31088	1.43216	1.42563	1.5789	1.56829
1078.82	0.214133	0.223117	0.455611	0.460097	0.869862	0.848626	1.14364	1.14306	1.31441	1.31088	1.4321	1.42563	1.5792	1.56829
1079.02	0.215	0.223214	0.456539	0.460309	0.870586	0.848846	1.14386	1.14309	1.31458	1.31088	1.43245	1.42563	1.57964	1.56829
1079.22	0.215853	0.223311	0.457191	0.460521	0.871836	0.849064	1.14375	1.14312	1.31499	1.31088	1.43341	1.42563	1.57989	1.56829
1079.42	0.216292	0.223407	0.457806	0.460732	0.872683	0.849282	1.14418	1.14315	1.31517	1.31088	1.43377	1.42563	1.57993	1.56829
1079.62	0.215997	0.223503	0.458162	0.460943	0.872778	0.849498	1.14397	1.14317	1.31496	1.31088	1.43389	1.42563	1.57982	1.56829
1079.82	0.216506	0.223599	0.459207	0.461152	0.873672	0.849713	1.14449	1.1432	1.31564	1.31088	1.43453	1.42563	1.58058	1.56829
1080.02	0.216551	0.223694	0.459682	0.461361	0.874375	0.849927	1.14428	1.14323	1.31605	1.31088	1.43481	1.42563	1.58078	1.56829
1080.22	0.216624	0.223789	0.460001	0.461569	0.874778	0.850141	1.14392	1.14326	1.31607	1.31088	1.43511	1.42563	1.58134	1.56829
1080.42	0.217118	0.223884	0.46069	0.461776	0.875574	0.850352	1.14406	1.14328	1.31589	1.31088	1.43495	1.42563	1.58194	1.56829
1080.62	0.217112	0.223978	0.46057	0.461982	0.875391	0.850563	1.14395	1.14331	1.31547	1.31088	1.4353	1.42563	1.58209	1.56829
1080.82	0.217888	0.224072	0.461056	0.462188	0.875687	0.850773	1.14398	1.14333	1.31554	1.31088	1.43552	1.42563	1.58293	1.56829
1081.02	0.218333	0.224165	0.461512	0.462393	0.876077	0.850982	1.14431	1.14336	1.31585	1.31088	1.43605	1.42563	1.58355	1.56829
1081.22	0.219197	0.224259	0.46196	0.462597	0.876552	0.85119	1.14491	1.14338	1.31633	1.31088	1.43643	1.42563	1.58379	1.56829
1081.42	0.219347	0.224351	0.462198	0.4628	0.8765	0.851396	1.14496	1.14341	1.31644	1.31088	1.43625	1.42563	1.58347	1.56829
1081.62	0.218919	0.224444	0.46209	0.463003	0.876283	0.851602	1.14422	1.14343	1.31655	1.31088	1.43605	1.42563	1.58296	1.56829
1081.82	0.219218	0.224536	0.46248	0.463205	0.876428	0.851806	1.14446	1.14346	1.31711	1.31088	1.43598	1.42563	1.58271	1.56829
1082.02	0.218997	0.224627	0.462595	0.463406	0.876689	0.85201	1.14444	1.14348	1.3173	1.31088	1.43558	1.42563	1.58231	1.56829
1082.22	0.219058	0.224719	0.462612	0.463606	0.876796	0.852212	1.14438	1.14351	1.31715	1.31088	1.43539	1.42563	1.58211	1.56829
1082.42	0.219001	0.22481	0.462882	0.463806	0.876702	0.852414	1.14422	1.14353	1.31707	1.31088	1.43532	1.42563	1.58193	1.56829
1082.62	0.219265	0.2249	0.463369	0.464005	0.876812	0.852614	1.14444	1.14356	1.31714	1.31088	1.43529	1.42563	1.58211	1.56829
1082.82	0.219623	0.224991	0.463499	0.464203	0.876779	0.852813	1.14446	1.14358	1.31691	1.31088	1.43529	1.42563	1.58217	1.56829
1083.02	0.219349	0.225081	0.46382	0.464401	0.876801	0.853012	1.14457	1.1436	1.31681	1.31088	1.43539	1.42563	1.58178	1.56829
1083.22	0.218726	0.22517	0.463709	0.464597	0.875843	0.853209	1.14442	1.14362	1.31662	1.31088	1.43508	1.42563	1.5812	1.56829
1083.42	0.218804	0.22526	0.464123	0.464793	0.875507	0.853405	1.14484	1.14365	1.31644	1.31088	1.4345	1.42563	1.58124	1.56829
1083.62	0.218304	0.225349	0.464367	0.464989	0.874934	0.853601	1.14476	1.14367	1.31607	1.31088	1.43436	1.42563	1.58091	1.56829
1083.82	0.218019	0.225437	0.464078	0.465183	0.874685	0.853795	1.14455	1.14369	1.3156	1.31088	1.43346	1.42563	1.58052	1.56829
1084.02	0.217453	0.225525	0.463943	0.465377	0.87392	0.853989	1.14371	1.14371	1.31473	1.31088	1.43302	1.42563	1.58003	1.56829
1084.22	0.217579	0.225613	0.464	0.46557	0.873139	0.854181	1.14336	1.14374	1.31369	1.31088	1.43259	1.42563	1.57984	1.56829
1084.42	0.217927	0.225701	0.464133	0.465762	0.873306	0.854372	1.14352	1.14376	1.31309	1.31088	1.43266	1.42563	1.58044	1.56829
1084.62	0.218667	0.225788	0.464632	0.465954	0.873539	0.854563	1.14398	1.14378	1.31331	1.31088	1.43303	1.42563	1.58112	1.56829
1084.82	0.219692	0.225875	0.464874	0.466145	0.873619	0.854752	1.14443	1.1438	1.31353	1.31088	1.43287	1.42563	1.58142	1.56829
1085.02	0.220547	0.225962	0.46509	0.466335	0.873885	0.854941	1.14468	1.14382	1.31366	1.31088	1.43301	1.42563	1.58158	1.56829
1085.22	0.221093	0.226048	0.465635	0.466525	0.8744	0.855128	1.14524	1.14384	1.31408	1.31088	1.43326	1.42563	1.58172	1.56829
1085.42	0.221171	0.226134	0.465705	0.466714	0.874523	0.855315	1.14481	1.14386	1.31369	1.31088	1.43308	1.42563	1.58167	1.56829
1085.62	0.220552	0.226219	0.465844	0.466902	0.874366	0.855501	1.14408	1.14388	1.31373	1.31088	1.43251	1.42563	1.58146	1.56829
1085.82	0.220701	0.226304	0.465844	0.46709	0.874179	0.855685	1.14381	1.1439	1.31403	1.31088	1.43252	1.42563	1.58121	1.56829
1086.02	0.220622	0.226389	0.466186	0.467276	0.874788	0.855869	1.14391	1.14392	1.31405	1.31088	1.43282	1.42563	1.58211	1.56829
1086.22	0.220926	0.226474	0.466075	0.467462	0.874669	0.856052	1.14379	1.14394	1.31377	1.31088	1.43305	1.42563	1.58263	1.56829
1086.42	0.220931	0.226558	0.466398	0.467648	0.874667	0.856234	1.14344	1.14396	1.31414	1.31088	1.43307	1.42563	1.5827	1.56829
1086.62	0.221037	0.226642	0.46667	0.467833	0.874623	0.856415	1.14316	1.14398	1.31376	1.31088	1.43317	1.42563	1.58251	1.56829
1086.82	0.220872	0.226726	0.466867	0.468017	0.874913	0.856595	1.14321	1.144	1.31377	1.31088	1.43276	1.42563	1.58224	1.56829
1087.02	0.220414	0.226809	0.467311	0.4682	0.874833	0.856774	1.14313	1.14402	1.31382	1.31088	1.4325	1.42563	1.58197	1.56829
1087.22	0.220334	0.226892	0.467747	0.468383	0.874596	0.856952	1.14279	1.14404	1.31367	1.31088	1.43264	1.42563	1.58187	1.56829
1087.42	0.220437	0.226975	0.4684	0.468565	0.875152	0.857129	1.14313	1.14406	1.31369	1.31088	1.433	1.42563	1.58186	1.56829
1087.62	0.2203	0.227057	0.468836	0.468746	0.875509	0.857306	1.14319	1.14407	1.31354	1.31088	1.43325	1.42563	1.58105	1.56829
1087.82	0.220223	0.227139	0.469028	0.468927	0.875229	0.857481	1.14277	1.14409	1.31282	1.31088	1.43314	1.42563	1.58071	1.56829
1088.02	0.220042	0.227221	0.469595	0.469107	0.875319	0.857656	1.14256	1.14411	1.31281	1.31088	1.4335	1.42563	1.58009	1.56829
1088.22	0.220573	0.227302	0.469803	0.469286	0.875622	0.85783	1.1433	1.14413	1.31294	1.31088	1.43367	1.42563	1.57991	1.56829
1088.42	0.221233	0.227383	0.470552	0.469465	0.876305	0.858003	1.14368	1.14415	1.3137	1.31088	1.43407	1.42563	1.58046	1.56829
1088.62	0.221831	0.227464	0.47101	0.469643	0.876652	0.858175	1.14436	1.14416	1.31412	1.31088	1.43403	1.42563	1.58067	1.56829
1088.82	0.22225	0.227545	0.471308	0.46982	0.876765	0.858346	1.14515	1.14418	1.31475	1.31088	1.4344	1.42563	1.58048	1.56829
1089.02	0.222657	0.227625	0.471948	0.469997	0.877348	0.858516	1.14516	1.1442	1.3148	1.31088	1.43459	1.42563	1.58104	1.56829
1089.22	0.222724	0.227705	0.472398	0.470173	0.87773	0.858685	1.14522	1.14422	1.31513	1.31088	1.43501	1.42563	1.58144	1.56829
1089.42	0.222897	0.227784	0.472642	0.470349	0.87762	0.858854	1.14447	1.14423	1.31463	1.31088	1.43435	1.42563	1.58206	1.56829
1089.62	0.222757	0.227863	0.473164	0.470523	0.877511	0.859022	1.14476	1.14425	1.31521	1.31088	1.43412	1.42563	1.58237	1.56829
1089.82	0.223288	0.227942	0.473563	0.470698	0.877949	0.859188	1.14501	1.14427	1.3156	1.31088	1.43476	1.42563	1.58279	1.56829
1090.02	0.223553	0.228021	0.473896	0.470871	0.878436	0.859354	1.14526	1.14428	1.31556	1.31088	1.43514	1.42563	1.58361	1.56829
1090.22	0.223742	0.228099	0.473555	0.471044	0.878276	0.859519	1.14491	1.1443	1.31513	1.31088	1.43453	1.42563	1.58347	1.56829
1090.42	0.224147	0.228177	0.473543	0.471216	0.878199	0.859684	1.14409	1.14431	1.31525	1.31088	1.43425	1.42563	1.58324	1.56829
1090.62	0.224511	0.228255	0.473917	0.471388	0.878447	0.859847	1.1437	1.14433	1.31562	1.31088	1.43434	1.42563	1.58298	1.56829
1090.82	0.22498	0.228332	0.474441	0.471559	0.878825	0.86001	1.1438	1.14434	1.31585	1.31088	1.43429	1.42563	1.58318	1.56829
1091.02	0.225355	0.22841	0.475008	0.471729	0.878771	0.860172	1.14369	1.14436	1.31598	1.31088	1.43442	1.42563	1.58333	1.56829
1091.22	0.225182	0.228486	0.474912	0.471899	0.878331	0.860333	1.14362	1.14438	1.31572	1.31088	1.43424	1.42563	1.58243	1.56829
1091.42	0.225594	0.228563	0.475388	0.472068	0.878503	0.860493	1.14396	1.14439	1.31615	1.31088	1.43461	1.42563	1.58222	1.56829
1091.62	0.22619	0.228639	0.475979	0.472236	0.87866	0.860652	1.14395	1.14441	1.31663	1.31088	1.43501	1.42563	1.58198	1.56829
1091.82	0.226245	0.228715	0.476208	0.472404	0.878395	0.860811	1.14394	1.14442	1.3165	1.31088	1.43543	1.42563	1.5819	1.56829
1092.02	0.226267	0.228791	0.476308	0.472571	0.878214	0.860968	1.14419	1.14444	1.3168	1.31088	1.43556	1.42563	1.58116	1.56829
1092.22	0.226445	0.228866	0.475945	0.472738	0.877494	0.861125	1.14431	1.14445	1.31686	1.31088	1.43539	1.42563	1.58091	1.56829
1092.42	0.226394	0.228941	0.475769	0.472904	0.877315	0.861281	1.14439	1.14446	1.31686	1.31088	1.43579	1.42563	1.5812	1.56829
1092.62	0.226228	0.229016	0.475719	0.473069	0.876942	0.861437	1.14473	1.14448	1.31611	1.31088	1.43582	1.42563	1.58111	1.56829
1092.82	0.226437	0.229091	0.476134	0.473234	0.876919	0.861591	1.14429	1.14449	1.31567	1.31088	1.43589	1.42563	1.58124	1.56829
1093.02	0.226124	0.229165	0.476339	0.473398	0.876598	0.861745	1.1439	1.14451	1.31465	1.31088	1.4357	1.42563	1.58141	1.56829
1093.22	0.226073	0.229239	0.476452	0.473561	0.87626	0.861898	1.14323	1.14452	1.31423	1.31088	1.43502	1.42563	1.58132	1.56829
1093.42	0.225866	0.229312	0.476643	0.473724	0.875993	0.86205	1.14274	1.14453	1.31369	1.31088	1.43458	1.42563	1.58153	1.56829
1093.62	0.22545	0.229386	0.476735	0.473887	0.875964	0.862201	1.14279	1.14455	1.31352	1.31088	1.43461	1.42563	1.58138	1.56829
1093.82	0.225476	0.229459	0.476785	0.474048	0.876445	0.862352	1.14281	1.14456	1.31328	1.31088	1.43486	1.42563	1.58139	1.56829
1094.02	0.225169	0.229532	0.476992	0.47421	0.876725	0.862502	1.14254	1.14457	1.31307	1.31088	1.43436	1.42563	1.58175	1.56829
1094.22	0.225423	0.229604	0.477285	0.47437	0.876929	0.862651	1.14229	1.14459	1.31322	1.31088	1.43402	1.42563	1.58182	1.56829
1094.42	0.225621	0.229677	0.477367	0.47453	0.876456	0.862799	1.1416	1.1446	1.31306	1.31088	1.43363	1.42563	1.58133	1.56829
1094.62	0.225815	0.229749	0.4776	0.474689	0.876343	0.862947	1.14135	1.14461	1.31299	1.31088	1.43302	1.42563	1.58102	1.56829
1094.82	0.226048	0.22982	0.477995	0.474848	0.876709	0.863094	1.14168	1.14463	1.31332	1.31088	1.43303	1.42563	1.58109	1.56829
1095.02	0.225919	0.229892	0.478108	0.475006	0.876863	0.86324	1.14165	1.14464	1.31366	1.31088	1.43275	1.42563	1.58111	1.56829
1095.22	0.225826	0.229963	0.478476	0.475164	0.876811	0.863385	1.1416	1.14465	1.31409	1.31088	1.43262	1.42563	1.58081	1.56829
1095.42	0.226223	0.230034	0.479217	0.475321	0.877216	0.86353	1.14208	1.14466	1.31462	1.31088	1.43314	1.42563	1.58136	1.56829
1095.62	0.226949	0.230104	0.480063	0.475477	0.877525	0.863674	1.14262	1.14468	1.31537	1.31088	1.43342	1.42563	1.58171	1.56829
1095.82	0.227074	0.230175	0.480091	0.475633	0.877363	0.863817	1.14294	1.14469	1.31524	1.31088	1.43341	1.42563	1.58152	1.56829
1096.02	0.227316	0.230245	0.480184	0.475789	0.877091	0.863959	1.14306	1.1447	1.31532	1.31088	1.43329	1.42563	1.58152	1.56829
1096.22	0.226985	0.230314	0.479876	0.475943	0.876562	0.864101	1.1429	1.14471	1.31528	1.31088	1.43302	1.42563	1.58134	1.56829
1096.42	0.227273	0.230384	0.480134	0.476097	0.876663	0.864242	1.14341	1.14472	1.31488	1.31088	1.43352	1.42563	1.58145	1.56829
1096.62	0.228083	0.230453	0.48104	0.476251	0.877261	0.864382	1.14371	1.14474	1.31468	1.31088	1.43348	1.42563	1.58149	1.56829
1096.82	0.228526	0.230522	0.481356	0.476404	0.877284	0.864522	1.14335	1.14475	1.31466	1.31088	1.43322	1.42563	1.58126	1.56829
1097.02	0.228393	0.230591	0.481888	0.476556	0.877158	0.864661	1.14376	1.14476	1.31467	1.31088	1.43329	1.42563	1.58097	1.56829
1097.22	0.229067	0.230659	0.482329	0.476708	0.877403	0.864799	1.1436	1.14477	1.31461	1.31088	1.43339	1.42563	1.58069	1.56829
1097.42	0.229095	0.230728	0.482917	0.47686	0.878194	0.864936	1.14398	1.14478	1.31455	1.31088	1.43423	1.42563	1.58125	1.56829
1097.62	0.228974	0.230796	0.483226	0.47701	0.87854	0.865073	1.14424	1.14479	1.31448	1.31088	1.43436	1.42563	1.58147	1.56829
1097.82	0.229499	0.230863	0.48372	0.477161	0.879044	0.865209	1.14481	1.1448	1.31474	1.31088	1.43466	1.42563	1.58157	1.56829
1098.02	0.229673	0.230931	0.483828	0.47731	0.878898	0.865344	1.1443	1.14481	1.31445	1.31088	1.43441	1.42563	1.58155	1.56829
1098.22	0.230333	0.230998	0.484037	0.477459	0.878846	0.865479	1.14411	1.14482	1.31439	1.31088	1.43461	1.42563	1.58112	1.56829
1098.42	0.229998	0.231065	0.483899	0.477608	0.878459	0.865613	1.14365	1.14484	1.31378	1.31088	1.43439	1.42563	1.58109	1.56829
1098.62	0.230414	0.231131	0.483953	0.477756	0.878857	0.865746	1.14343	1.14485	1.31391	1.31088	1.43443	1.42563	1.58137	1.56829
1098.82	0.230885	0.231198	0.484481	0.477903	0.879273	0.865879	1.14353	1.14486	1.3143	1.31088	1.43503	1.42563	1.58213	1.56829
1099.02	0.231544	0.231264	0.484958	0.47805	0.879594	0.866011	1.14409	1.14487	1.31456	1.31088	1.43552	1.42563	1.58251	1.56829
1099.22	0.232132	0.23133	0.485614	0.478197	0.879879	0.866142	1.14458	1.14488	1.31514	1.31088	1.43553	1.42563	1.58308	1.56829
1099.42	0.232345	0.231396	0.485711	0.478342	0.87987	0.866273	1.14529	1.14489	1.31543	1.31088	1.43566	1.42563	1.58362	1.56829
1099.62	0.232095	0.231461	0.486046	0.478488	0.879948	0.866403	1.14539	1.1449	1.31605	1.31088	1.43548	1.42563	1.58386	1.56829
1099.82	0.231702	0.231526	0.48584	0.478632	0.879446	0.866532	1.14544	1.14491	1.31585	1.31088	1.43552	1.42563	1.5836	1.56829
1100.02	0.23158	0.231591	0.485814	0.478777	0.879349	0.866661	1.14547	1.14492	1.31606	1.31088	1.43529	1.42563	1.5834	1.56829
1100.22	0.231214	0.231656	0.485786	0.47892	0.879469	0.866789	1.14594	1.14493	1.3164	1.31088	1.43548	1.42563	1.58304	1.56829
1100.42	0.230866	0.23172	0.485791	0.479063	0.879341	0.866916	1.14596	1.14494	1.31636	1.31088	1.43554	1.42563	1.58282	1.56829
1100.62	0.230816	0.231784	0.486161	0.479206	0.879754	0.867043	1.14631	1.14495	1.31649	1.31088	1.43519	1.42563	1.58276	1.56829
1100.82	0.230712	0.231848	0.486122	0.479348	0.879268	0.867169	1.14597	1.14495	1.31624	1.31088	1.4348	1.42563	1.58282	1.56829
1101.02	0.230457	0.231912	0.486433	0.47949	0.879605	0.867294	1.14584	1.14496	1.31591	1.31088	1.43467	1.42563	1.58251	1.56829
1101.22	0.230216	0.231975	0.486359	0.479631	0.879557	0.867419	1.1457	1.14497	1.31577	1.31088	1.43426	1.42563	1.58242	1.56829
1101.42	0.230047	0.232038	0.486421	0.479771	0.880224	0.867543	1.14545	1.14498	1.31572	1.31088	1.43451	1.42563	1.58245	1.56829
1101.62	0.229971	0.232101	0.486125	0.479911	0.880034	0.867666	1.14484	1.14499	1.31575	1.31088	1.43457	1.42563	1.58202	1.56829
1101.82	0.230497	0.232164	0.486057	0.480051	0.879852	0.867789	1.14441	1.145	1.31572	1.31088	1.43458	1.42563	1.58149	1.56829
1102.02	0.230921	0.232226	0.486092	0.48019	0.880137	0.867912	1.14384	1.14501	1.31514	1.31088	1.43439	1.42563	1.58141	1.56829
1102.22	0.23163	0.232288	0.486839	0.480328	0.88063	0.868033	1.14378	1.14502	1.31523	1.31088	1.43505	1.42563	1.58159	1.56829
1102.42	0.232015	0.23235	0.486931	0.480466	0.880798	0.868154	1.14365	1.14503	1.31516	1.31088	1.43541	1.42563	1.58194	1.56829
1102.62	0.232879	0.232412	0.48687	0.480604	0.881129	0.868275	1.14333	1.14504	1.31478	1.31088	1.43583	1.42563	1.58227	1.56829
1102.82	0.23387	0.232474	0.48747	0.480741	0.881232	0.868394	1.14352	1.14504	1.31452	1.31088	1.4361	1.42563	1.58307	1.56829
1103.02	0.234525	0.232535	0.487941	0.480877	0.881983	0.868514	1.1439	1.14505	1.3146	1.31088	1.43655	1.42563	1.58322	1.56829
1103.22	0.234595	0.232596	0.48819	0.481013	0.881856	0.868632	1.14355	1.14506	1.31465	1.31088	1.43608	1.42563	1.58312	1.56829
1103.42	0.234857	0.232657	0.48863	0.481149	0.881916	0.86875	1.14342	1.14507	1.31469	1.31088	1.43586	1.42563	1.58291	1.56829
1103.62	0.234545	0.232717	0.489047	0.481283	0.882137	0.868867	1.14326	1.14508	1.31484	1.31088	1.43559	1.42563	1.58271	1.56829
1103.82	0.234288	0.232777	0.488922	0.481418	0.881848	0.868984	1.14309	1.14509	1.31454	1.31088	1.43506	1.42563	1.58195	1.56829
1104.02	0.23413	0.232837	0.489228	0.481552	0.881963	0.8691	1.14358	1.14509	1.31476	1.31088	1.43477	1.42563	1.58148	1.56829
1104.22	0.23355	0.232897	0.489486	0.481685	0.882438	0.869216	1.14367	1.1451	1.31457	1.31088	1.4351	1.42563	1.58149	1.56829
1104.42	0.232683	0.232957	0.489161	0.481818	0.881773	0.869331	1.14329	1.14511	1.31396	1.31088	1.43413	1.42563	1.5809	1.56829
1104.62	0.232354	0.233016	0.489121	0.481951	0.881382	0.869445	1.14329	1.14512	1.31354	1.31088	1.4332	1.42563	1.58067	1.56829
1104.82	0.232292	0.233076	0.489154	0.482083	0.881031	0.869559	1.1427	1.14512	1.31368	1.31088	1.43231	1.42563	1.58083	1.56829
1105.02	0.23158	0.233134	0.489426	0.482214	0.880895	0.869672	1.14302	1.14513	1.31408	1.31088	1.43204	1.42563	1.58071	1.56829
1105.22	0.231425	0.233193	0.489301	0.482345	0.880514	0.869785	1.14348	1.14514	1.31441	1.31088	1.43211	1.42563	1.58091	1.56829
1105.42	0.232089	0.233252	0.489652	0.482476	0.881251	0.869897	1.14382	1.14515	1.31483	1.31088	1.43255	1.42563	1.58107	1.56829
1105.62	0.232201	0.23331	0.490168	0.482606	0.881031	0.870009	1.14439	1.14515	1.31535	1.31088	1.43269	1.42563	1.58139	1.56829
1105.82	0.232666	0.233368	0.490508	0.482735	0.881206	0.87012	1.145	1.14516	1.31541	1.31088	1.43316	1.42563	1.58198	1.56829
1106.02	0.233335	0.233426	0.491027	0.482864	0.881511	0.87023	1.14536	1.14517	1.31576	1.31088	1.4337	1.42563	1.58249	1.56829
1106.22	0.233989	0.233483	0.491613	0.482993	0.881704	0.87034	1.14614	1.14518	1.31636	1.31088	1.43499	1.42563	1.58339	1.56829
1106.42	0.234261	0.233541	0.49186	0.483121	0.881698	0.870449	1.14644	1.14518	1.3164	1.31088	1.43554	1.42563	1.58385	1.56829
1106.62	0.234484	0.233598	0.491953	0.483249	0.881394	0.870558	1.14646	1.14519	1.31629	1.31088	1.43597	1.42563	1.58412	1.56829
1106.82	0.235047	0.233655	0.492072	0.483376	0.881243	0.870666	1.14677	1.1452	1.31682	1.31088	1.43613	1.42563	1.58453	1.56829
1107.02	0.235168	0.233711	0.492484	0.483503	0.881578	0.870774	1.14698	1.1452	1.31738	1.31088	1.43649	1.42563	1.58456	1.56829
1107.22	0.235176	0.233768	0.492717	0.483629	0.881411	0.870881	1.14664	1.14521	1.31744	1.31088	1.43633	1.42563	1.58418	1.56829
1107.42	0.23493	0.233824	0.492884	0.483755	0.881648	0.870987	1.1461	1.14522	1.31761	1.31088	1.43615	1.42563	1.58381	1.56829
1107.62	0.234443	0.23388	0.49306	0.48388	0.881656	0.871093	1.14646	1.14522	1.31781	1.31088	1.4358	1.42563	1.58375	1.56829
1107.82	0.234321	0.233936	0.493439	0.484005	0.881742	0.871199	1.14598	1.14523	1.31761	1.31088	1.43545	1.42563	1.58332	1.56829
1108.02	0.234346	0.233992	0.493759	0.484129	0.881943	0.871303	1.14596	1.14524	1.31735	1.31088	1.43531	1.42563	1.58297	1.56829
1108.22	0.234204	0.234047	0.493582	0.484253	0.882073	0.871408	1.14544	1.14524	1.31677	1.31088	1.43496	1.42563	1.58279	1.56829
1108.42	0.23416	0.234102	0.493327	0.484377	0.881626	0.871512	1.14511	1.14525	1.31646	1.31088	1.43374	1.42563	1.58261	1.56829
1108.62	0.234454	0.234157	0.493244	0.4845	0.881326	0.871615	1.14467	1.14526	1.31614	1.31088	1.43339	1.42563	1.58243	1.56829
1108.82	0.234426	0.234212	0.493141	0.484622	0.881562	0.871718	1.14459	1.14526	1.31616	1.31088	1.43301	1.42563	1.58216	1.56829
1109.02	0.234175	0.234267	0.493575	0.484744	0.88152	0.87182	1.14465	1.14527	1.31548	1.31088	1.43296	1.42563	1.58178	1.56829
1109.22	0.234562	0.234321	0.493376	0.484866	0.881444	0.871922	1.1444	1.14528	1.31475	1.31088	1.43282	1.42563	1.58115	1.56829
1109.42	0.234907	0.234375	0.493749	0.484987	0.881451	0.872023	1.14437	1.14528	1.31422	1.31088	1.4324	1.42563	1.5809	1.56829
1109.62	0.235152	0.234429	0.494075	0.485108	0.881475	0.872124	1.14454	1.14529	1.31414	1.31088	1.43322	1.42563	1.58111	1.56829
1109.82	0.235449	0.234483	0.493967	0.485228	0.881253	0.872224	1.14444	1.14529	1.31394	1.31088	1.43334	1.42563	1.5814	1.56829
1110.02	0.23564	0.234537	0.494166	0.485348	0.881191	0.872324	1.14454	1.1453	1.31402	1.31088	1.43378	1.42563	1.58129	1.56829
1110.22	0.235049	0.23459	0.494118	0.485468	0.881274	0.872423	1.14456	1.14531	1.31396	1.31088	1.43417	1.42563	1.58096	1.56829
1110.42	0.23479	0.234643	0.493902	0.485587	0.88088	0.872521	1.14442	1.14531	1.31395	1.31088	1.43363	1.42563	1.58049	1.56829
1110.62	0.235469	0.234696	0.493708	0.485705	0.880897	0.87262	1.14453	1.14532	1.31481	1.31088	1.43448	1.42563	1.58053	1.56829
1110.82	0.235214	0.234749	0.493608	0.485823	0.881051	0.872717	1.14449	1.14532	1.31531	1.31088	1.43491	1.42563	1.58056	1.56829
1111.02	0.234975	0.234801	0.493886	0.485941	0.881269	0.872815	1.14463	1.14533	1.31537	1.31088	1.43511	1.42563	1.58085	1.56829
1111.22	0.235082	0.234853	0.493918	0.486058	0.881123	0.872911	1.1442	1.14533	1.3153	1.31088	1.4354	1.42563	1.5808	1.56829
1111.42	0.234398	0.234906	0.493635	0.486175	0.880597	0.873007	1.1434	1.14534	1.31495	1.31088	1.43516	1.42563	1.58017	1.56829
1111.62	0.234588	0.234957	0.494421	0.486292	0.880846	0.873103	1.14364	1.14534	1.3149	1.31088	1.43465	1.42563	1.58062	1.56829
1111.82	0.234837	0.235009	0.495177	0.486408	0.881035	0.873198	1.14306	1.14535	1.31508	1.31088	1.4348	1.42563	1.58078	1.56829
1112.02	0.234841	0.235061	0.495292	0.486523	0.880838	0.873293	1.14284	1.14536	1.31452	1.31088	1.43458	1.42563	1.5809	1.56829
1112.22	0.234999	0.235112	0.495521	0.486638	0.881203	0.873387	1.14264	1.14536	1.31455	1.31088	1.43454	1.42563	1.58177	1.56829
1112.42	0.235293	0.235163	0.49618	0.486753	0.881444	0.873481	1.1425	1.14537	1.31466	1.31088	1.43465	1.42563	1.58195	1.56829
1112.62	0.235464	0.235214	0.496244	0.486867	0.881405	0.873574	1.14249	1.14537	1.31442	1.31088	1.43455	1.42563	1.58118	1.56829
1112.82	0.23525	0.235265	0.496603	0.486981	0.881045	0.873667	1.14246	1.14538	1.31447	1.31088	1.43431	1.42563	1.58092	1.56829
1113.02	0.235187	0.235315	0.497345	0.487094	0.88114	0.87376	1.14234	1.14538	1.31449	1.31088	1.43432	1.42563	1.58136	1.56829
1113.22	0.235293	0.235366	0.497039	0.487207	0.880971	0.873852	1.1426	1.14539	1.31413	1.31088	1.43439	1.42563	1.58096	1.56829
1113.42	0.235742	0.235416	0.497536	0.48732	0.881084	0.873943	1.14306	1.14539	1.31446	1.31088	1.43456	1.42563	1.58122	1.56829
1113.62	0.236451	0.235466	0.497874	0.487432	0.881541	0.874034	1.14387	1.1454	1.31502	1.31088	1.43522	1.42563	1.58181	1.56829
1113.82	0.236402	0.235516	0.497898	0.487544	0.881599	0.874124	1.14432	1.1454	1.31502	1.31088	1.43499	1.42563	1.58157	1.56829
1114.02	0.236584	0.235565	0.498284	0.487655	0.882216	0.874214	1.14507	1.14541	1.31578	1.31088	1.43567	1.42563	1.58167	1.56829
1114.22	0.237322	0.235614	0.498854	0.487766	0.883247	0.874304	1.14583	1.14541	1.31656	1.31088	1.43606	1.42563	1.58185	1.56829
1114.42	0.23785	0.235664	0.498931	0.487877	0.883684	0.874393	1.14629	1.14542	1.31678	1.31088	1.43646	1.42563	1.58212	1.56829
1114.62	0.238627	0.235713	0.499237	0.487987	0.883992	0.874482	1.14675	1.14542	1.31735	1.31088	1.43734	1.42563	1.58219	1.56829
1114.82	0.238643	0.235762	0.499311	0.488097	0.883992	0.87457	1.14687	1.14542	1.31702	1.31088	1.43723	1.42563	1.58242	1.56829
1115.02	0.239412	0.23581	0.499209	0.488206	0.88408	0.874658	1.14671	1.14543	1.31685	1.31088	1.43695	1.42563	1.58278	1.56829
1115.22	0.240281	0.235859	0.499248	0.488315	0.883692	0.874745	1.14622	1.14543	1.31652	1.31088	1.4369	1.42563	1.58246	1.56829
1115.42	0.240118	0.235907	0.499228	0.488423	0.88358	0.874832	1.14567	1.14544	1.31589	1.31088	1.4365	1.42563	1.58194	1.56829
1115.62	0.240638	0.235955	0.499907	0.488531	0.883633	0.874918	1.14601	1.14544	1.31593	1.31088	1.43614	1.42563	1.58242	1.56829
1115.82	0.241064	0.236003	0.500164	0.488639	0.88392	0.875004	1.14557	1.14545	1.31577	1.31088	1.43633	1.42563	1.583	1.56829
1116.02	0.241548	0.23605	0.500332	0.488746	0.884406	0.87509	1.14553	1.14545	1.31532	1.31088	1.4359	1.42563	1.5832	1.56829
1116.22	0.242399	0.236098	0.500714	0.488853	0.884876	0.875175	1.14599	1.14546	1.31589	1.31088	1.43618	1.42563	1.58411	1.56829
1116.42	0.24214	0.236145	0.500865	0.48896	0.88448	0.87526	1.14602	1.14546	1.31613	1.31088	1.43609	1.42563	1.58342	1.56829
1116.62	0.241793	0.236192	0.500285	0.489066	0.883749	0.875344	1.14521	1.14546	1.31568	1.31088	1.43568	1.42563	1.58303	1.56829
1116.82	0.241518	0.236239	0.500774	0.489172	0.883965	0.875428	1.14513	1.14547	1.31594	1.31088	1.43601	1.42563	1.58347	1.56829
1117.02	0.240949	0.236286	0.500994	0.489277	0.884196	0.875511	1.14487	1.14547	1.316	1.31088	1.43597	1.42563	1.58389	1.56829
1117.22	0.241272	0.236333	0.50144	0.489382	0.884233	0.875594	1.14483	1.14548	1.31591	1.31088	1.43631	1.42563	1.58335	1.56829
1117.42	0.241397	0.236379	0.501733	0.489486	0.884349	0.875677	1.14486	1.14548	1.31623	1.31088	1.43643	1.42563	1.58385	1.56829
1117.62	0.241222	0.236426	0.5017	0.489591	0.884228	0.875759	1.14473	1.14548	1.31616	1.31088	1.43681	1.42563	1.58365	1.56829
1117.82	0.240768	0.236472	0.501724	0.489694	0.884325	0.875841	1.14432	1.14549	1.31622	1.31088	1.43675	1.42563	1.58364	1.56829
1118.02	0.240404	0.236518	0.502078	0.489798	0.884164	0.875922	1.14417	1.14549	1.31606	1.31088	1.43732	1.42563	1.58389	1.56829
1118.22	0.240358	0.236563	0.501885	0.489901	0.884306	0.876003	1.144	1.1455	1.31611	1.31088	1.43713	1.42563	1.58388	1.56829
1118.42	0.239861	0.236609	0.501605	0.490004	0.883822	0.876083	1.14339	1.1455	1.31566	1.31088	1.43695	1.42563	1.58394	1.56829
1118.62	0.24002	0.236654	0.501894	0.490106	0.883255	0.876163	1.14343	1.1455	1.31567	1.31088	1.43667	1.42563	1.58451	1.56829
1118.82	0.240153	0.236699	0.502117	0.490208	0.882759	0.876243	1.14299	1.14551	1.31577	1.31088	1.43657	1.42563	1.58455	1.56829
1119.02	0.240654	0.236744	0.50204	0.490309	0.882297	0.876322	1.14277	1.14551	1.31589	1.31088	1.43577	1.42563	1.58434	1.56829
1119.22	0.240875	0.236789	0.502095	0.49041	0.8819	0.876401	1.14243	1.14552	1.31543	1.31088	1.43552	1.42563	1.58376	1.56829
1119.42	0.240839	0.236834	0.502173	0.490511	0.881801	0.87648	1.14259	1.14552	1.3156	1.31088	1.43551	1.42563	1.58375	1.56829
1119.62	0.240737	0.236879	0.502247	0.490612	0.881637	0.876558	1.14287	1.14552	1.31571	1.31088	1.43507	1.42563	1.5833	1.56829
1119.82	0.241295	0.236923	0.502548	0.490712	0.882046	0.876635	1.14278	1.14553	1.31592	1.31088	1.43495	1.42563	1.5833	1.56829
1120.02	0.242018	0.236967	0.502727	0.490811	0.882161	0.876713	1.14339	1.14553	1.3163	1.31088	1.43455	1.42563	1.58305	1.56829
1120.22	0.241963	0.237011	0.50256	0.49091	0.881925	0.87679	1.14371	1.14553	1.31665	1.31088	1.4349	1.42563	1.58319	1.56829
1120.42	0.241195	0.237055	0.502565	0.491009	0.881644	0.876866	1.14318	1.14554	1.31678	1.31088	1.43428	1.42563	1.58239	1.56829
1120.62	0.241426	0.237099	0.502947	0.491108	0.881636	0.876942	1.14295	1.14554	1.31667	1.31088	1.43427	1.42563	1.58218	1.56829
1120.82	0.241661	0.237142	0.503811	0.491206	0.882298	0.877018	1.1433	1.14554	1.31694	1.31088	1.43475	1.42563	1.58232	1.56829
1121.02	0.241686	0.237185	0.504065	0.491304	0.881993	0.877093	1.14306	1.14555	1.31686	1.31088	1.43487	1.42563	1.58209	1.56829
1121.22	0.242318	0.237229	0.504397	0.491401	0.882286	0.877168	1.14326	1.14555	1.31713	1.31088	1.43492	1.42563	1.58176	1.56829
1121.42	0.241706	0.237272	0.503767	0.491499	0.882113	0.877243	1.14314	1.14555	1.31686	1.31088	1.43447	1.42563	1.58202	1.56829
1121.62	0.241319	0.237314	0.503898	0.491595	0.881871	0.877317	1.14292	1.14556	1.31665	1.31088	1.43446	1.42563	1.58158	1.56829
1121.82	0.241286	0.237357	0.504133	0.491692	0.882029	0.877391	1.14314	1.14556	1.31664	1.31088	1.43458	1.42563	1.58207	1.56829
1122.02	0.241578	0.2374	0.503941	0.491788	0.882152	0.877464	1.14351	1.14556	1.31639	1.31088	1.43519	1.42563	1.58253	1.56829
1122.22	0.24182	0.237442	0.50372	0.491883	0.882193	0.877537	1.14392	1.14557	1.31682	1.31088	1.43484	1.42563	1.58289	1.56829
1122.42	0.242316	0.237484	0.503968	0.491979	0.882529	0.87761	1.14443	1.14557	1.3163	1.31088	1.43513	1.42563	1.58348	1.56829
1122.62	0.242572	0.237526	0.504084	0.492074	0.882637	0.877682	1.1446	1.14557	1.31636	1.31088	1.43516	1.42563	1.58358	1.56829
1122.82	0.24342	0.237568	0.504318	0.492168	0.882776	0.877754	1.14504	1.14558	1.31647	1.31088	1.43547	1.42563	1.5835	1.56829
1123.02	0.244014	0.23761	0.504013	0.492263	0.883109	0.877826	1.14562	1.14558	1.31637	1.31088	1.43547	1.42563	1.58362	1.56829
1123.22	0.244484	0.237651	0.503916	0.492357	0.883498	0.877897	1.14544	1.14558	1.31604	1.31088	1.43616	1.42563	1.58344	1.56829
1123.42	0.245156	0.237693	0.504046	0.49245	0.883212	0.877968	1.14564	1.14559	1.31616	1.31088	1.43628	1.42563	1.58333	1.56829
1123.62	0.245168	0.237734	0.503877	0.492543	0.883048	0.878038	1.14512	1.14559	1.31557	1.31088	1.43579	1.42563	1.58226	1.56829
1123.82	0.245195	0.237775	0.503644	0.492636	0.882671	0.878108	1.14457	1.14559	1.31512	1.31088	1.4352	1.42563	1.5822	1.56829
1124.02	0.245345	0.237816	0.503828	0.492729	0.883175	0.878178	1.14457	1.14559	1.31515	1.31088	1.43519	1.42563	1.58247	1.56829
1124.22	0.244926	0.237856	0.503865	0.492821	0.883208	0.878248	1.14432	1.1456	1.31493	1.31088	1.43493	1.42563	1.58284	1.56829
1124.42	0.244421	0.237897	0.504058	0.492913	0.882951	0.878317	1.14368	1.1456	1.31469	1.31088	1.4344	1.42563	1.58248	1.56829
1124.62	0.244231	0.237937	0.504315	0.493005	0.882545	0.878385	1.14319	1.1456	1.31395	1.31088	1.43461	1.42563	1.58243	1.56829
1124.82	0.244153	0.237978	0.504408	0.493096	0.882562	0.878454	1.14287	1.14561	1.31378	1.31088	1.43446	1.42563	1.58257	1.56829
1125.02	0.243598	0.238018	0.504826	0.493187	0.88261	0.878522	1.14313	1.14561	1.31363	1.31088	1.43442	1.42563	1.58274	1.56829
1125.22	0.243101	0.238058	0.505228	0.493277	0.882669	0.878589	1.14298	1.14561	1.31401	1.31088	1.43403	1.42563	1.58328	1.56829
1125.42	0.242194	0.238098	0.505663	0.493367	0.882365	0.878657	1.14298	1.14561	1.31422	1.31088	1.43387	1.42563	1.5839	1.56829
1125.62	0.242326	0.238137	0.506467	0.493457	0.882355	0.878724	1.14311	1.14562	1.31482	1.31088	1.43427	1.42563	1.58425	1.56829
1125.82	0.242712	0.238177	0.507048	0.493547	0.882665	0.87879	1.14378	1.14562	1.31578	1.31088	1.43489	1.42563	1.58498	1.56829
1126.02	0.243321	0.238216	0.507411	0.493636	0.882976	0.878857	1.14456	1.14562	1.31602	1.31088	1.43507	1.42563	1.58525	1.56829
1126.22	0.243012	0.238255	0.507755	0.493725	0.882329	0.878923	1.14482	1.14562	1.31593	1.31088	1.43476	1.42563	1.58519	1.56829
1126.42	0.243409	0.238294	0.507923	0.493813	0.882656	0.878988	1.14512	1.14563	1.31565	1.31088	1.43445	1.42563	1.58484	1.56829
1126.62	0.243643	0.238333	0.508171	0.493901	0.882884	0.879054	1.14542	1.14563	1.31648	1.31088	1.43478	1.42563	1.58466	1.56829
1126.82	0.244286	0.238372	0.508621	0.493989	0.883063	0.879119	1.14631	1.14563	1.31697	1.31088	1.43492	1.42563	1.58515	1.56829
1127.02	0.244429	0.238411	0.508479	0.494077	0.883044	0.879183	1.14622	1.14563	1.31728	1.31088	1.43488	1.42563	1.58468	1.56829
1127.22	0.245255	0.238449	0.508746	0.494164	0.882629	0.879248	1.1454	1.14564	1.31735	1.31088	1.43501	1.42563	1.5838	1.56829
1127.42	0.245313	0.238488	0.508512	0.494251	0.88207	0.879312	1.14487	1.14564	1.31704	1.31088	1.43435	1.42563	1.58285	1.56829
1127.62	0.245011	0.238526	0.508355	0.494338	0.882438	0.879375	1.14441	1.14564	1.31709	1.31088	1.43422	1.42563	1.58215	1.56829
1127.82	0.245091	0.238564	0.50828	0.494424	0.882667	0.879439	1.14401	1.14564	1.31728	1.31088	1.4345	1.42563	1.58215	1.56829
1128.02	0.245513	0.238602	0.508751	0.49451	0.883679	0.879502	1.1442	1.14565	1.3177	1.31088	1.43505	1.42563	1.58233	1.56829
1128.22	0.244833	0.238639	0.508236	0.494596	0.88331	0.879564	1.14371	1.14565	1.31708	1.31088	1.4347	1.42563	1.58186	1.56829
1128.42	0.245087	0.238677	0.508071	0.494681	0.883768	0.879627	1.14355	1.14565	1.31728	1.31088	1.43463	1.42563	1.58143	1.56829
1128.62	0.245387	0.238714	0.508275	0.494766	0.883967	0.879689	1.14348	1.14565	1.31713	1.31088	1.43494	1.42563	1.58196	1.56829
1128.82	0.245416	0.238752	0.508315	0.494851	0.884273	0.87975	1.14378	1.14566	1.31742	1.31088	1.43485	1.42563	1.58194	1.56829
1129.02	0.245441	0.238789	0.508254	0.494935	0.884824	0.879812	1.1439	1.14566	1.31754	1.31088	1.43559	1.42563	1.58222	1.56829
1129.22	0.245451	0.238826	0.508453	0.495019	0.884981	0.879873	1.14374	1.14566	1.31737	1.31088	1.43589	1.42563	1.58264	1.56829
1129.42	0.245889	0.238863	0.508361	0.495103	0.884218	0.879934	1.14381	1.14566	1.31723	1.31088	1.43595	1.42563	1.58274	1.56829
1129.62	0.245705	0.238899	0.508423	0.495186	0.883868	0.879994	1.14385	1.14567	1.31679	1.31088	1.43581	1.42563	1.58244	1.56829
1129.82	0.245465	0.238936	0.508399	0.495269	0.88323	0.880055	1.14418	1.14567	1.31637	1.31088	1.43534	1.42563	1.58252	1.56829
1130.02	0.245191	0.238972	0.508117	0.495352	0.882733	0.880114	1.14416	1.14567	1.31567	1.31088	1.43487	1.42563	1.58226	1.56829
1130.22	0.244727	0.239009	0.507936	0.495435	0.881623	0.880174	1.14407	1.14567	1.3152	1.31088	1.43457	1.42563	1.58201	1.56829
1130.42	0.244471	0.239045	0.508134	0.495517	0.881197	0.880233	1.14367	1.14567	1.31484	1.31088	1.43373	1.42563	1.58169	1.56829
1130.62	0.244284	0.239081	0.508597	0.495599	0.881268	0.880292	1.14358	1.14568	1.31549	1.31088	1.43369	1.42563	1.58206	1.56829
1130.82	0.243912	0.239117	0.508769	0.495681	0.880373	0.880351	1.1434	1.14568	1.31507	1.31088	1.43274	1.42563	1.58165	1.56829
1131.02	0.243801	0.239153	0.508623	0.495762	0.879691	0.880409	1.14263	1.14568	1.31454	1.31088	1.43263	1.42563	1.58072	1.56829
1131.22	0.243784	0.239188	0.509038	0.495843	0.879652	0.880467	1.1421	1.14568	1.31424	1.31088	1.43289	1.42563	1.58032	1.56829
1131.42	0.243447	0.239224	0.50882	0.495924	0.879419	0.880525	1.14206	1.14568	1.31401	1.31088	1.43262	1.42563	1.57999	1.56829
1131.62	0.243262	0.239259	0.509085	0.496004	0.880045	0.880583	1.14229	1.14569	1.31405	1.31088	1.43333	1.42563	1.58004	1.56829
1131.82	0.243631	0.239294	0.509352	0.496084	0.880225	0.88064	1.14272	1.14569	1.31419	1.31088	1.43392	1.42563	1.58015	1.56829
1132.02	0.243575	0.239329	0.509922	0.496164	0.880931	0.880697	1.143	1.14569	1.31423	1.31088	1.43372	1.42563	1.58019	1.56829
1132.22	0.243598	0.239364	0.51005	0.496244	0.881063	0.880753	1.14308	1.14569	1.31456	1.31088	1.43366	1.42563	1.57989	1.56829
1132.42	0.244244	0.239399	0.510293	0.496323	0.88163	0.88081	1.1434	1.14569	1.31524	1.31088	1.43385	1.42563	1.58009	1.56829
1132.62	0.244181	0.239434	0.510375	0.496402	0.88183	0.880866	1.14348	1.1457	1.31497	1.31088	1.43432	1.42563	1.58027	1.56829
1132.82	0.24458	0.239468	0.510591	0.49648	0.882486	0.880922	1.14384	1.1457	1.31507	1.31088	1.43464	1.42563	1.58039	1.56829
1133.02	0.245031	0.239503	0.510484	0.496559	0.882916	0.880977	1.14391	1.1457	1.31452	1.31088	1.43518	1.42563	1.58057	1.56829
1133.22	0.245288	0.239537	0.510727	0.496637	0.882943	0.881032	1.14394	1.1457	1.31431	1.31088	1.43492	1.42563	1.58085	1.56829
1133.42	0.245312	0.239571	0.510467	0.496715	0.882397	0.881087	1.14363	1.1457	1.31392	1.31088	1.43442	1.42563	1.58095	1.56829
1133.62	0.244796	0.239605	0.510669	0.496792	0.882527	0.881142	1.14345	1.1457	1.31362	1.31088	1.43415	1.42563	1.58107	1.56829
1133.82	0.244936	0.239639	0.510142	0.496869	0.882439	0.881196	1.14333	1.14571	1.31365	1.31088	1.43414	1.42563	1.58115	1.56829
1134.02	0.245207	0.239673	0.50987	0.496946	0.882903	0.88125	1.14344	1.14571	1.31376	1.31088	1.4343	1.42563	1.58123	1.56829
1134.22	0.245495	0.239706	0.510288	0.497023	0.882455	0.881304	1.1431	1.14571	1.3136	1.31088	1.43388	1.42563	1.5813	1.56829
1134.42	0.245744	0.23974	0.510452	0.497099	0.882728	0.881358	1.14283	1.14571	1.31383	1.31088	1.43329	1.42563	1.58127	1.56829
1134.62	0.246127	0.239773	0.510412	0.497176	0.882762	0.881411	1.14321	1.14571	1.31444	1.31088	1.43315	1.42563	1.5812	1.56829
1134.82	0.245748	0.239806	0.510009	0.497251	0.88192	0.881464	1.14318	1.14572	1.31377	1.31088	1.43259	1.42563	1.58068	1.56829
1135.02	0.245557	0.23984	0.509845	0.497327	0.881709	0.881517	1.14288	1.14572	1.31365	1.31088	1.43267	1.42563	1.5803	1.56829
1135.22	0.245699	0.239873	0.509972	0.497402	0.881878	0.881569	1.14289	1.14572	1.31411	1.31088	1.4329	1.42563	1.58057	1.56829
1135.42	0.245868	0.239905	0.509844	0.497477	0.881757	0.881621	1.14338	1.14572	1.31443	1.31088	1.43268	1.42563	1.58024	1.56829
1135.62	0.246114	0.239938	0.510095	0.497552	0.882045	0.881673	1.1437	1.14572	1.31486	1.31088	1.43289	1.42563	1.58022	1.56829
1135.82	0.246317	0.239971	0.510374	0.497626	0.881952	0.881725	1.14379	1.14572	1.31532	1.31088	1.43259	1.42563	1.58036	1.56829
1136.02	0.246135	0.240003	0.510323	0.4977	0.882032	0.881776	1.14373	1.14572	1.31532	1.31088	1.43214	1.42563	1.58013	1.56829
1136.22	0.245951	0.240036	0.510164	0.497774	0.881543	0.881827	1.14369	1.14573	1.31514	1.31088	1.43234	1.42563	1.57963	1.56829
1136.42	0.245976	0.240068	0.510073	0.497848	0.881397	0.881878	1.14357	1.14573	1.3149	1.31088	1.43261	1.42563	1.57973	1.56829
1136.62	0.246243	0.2401	0.510306	0.497921	0.881512	0.881929	1.14364	1.14573	1.31461	1.31088	1.43294	1.42563	1.57993	1.56829
1136.82	0.24657	0.240132	0.510709	0.497994	0.881698	0.881979	1.14336	1.14573	1.31477	1.31088	1.43295	1.42563	1.58034	1.56829
1137.02	0.246923	0.240164	0.510926	0.498067	0.881654	0.882029	1.14306	1.14573	1.31436	1.31088	1.43308	1.42563	1.58049	1.56829
1137.22	0.247582	0.240195	0.51143	0.49814	0.882279	0.882079	1.14294	1.14573	1.31464	1.31088	1.43319	1.42563	1.58089	1.56829
1137.42	0.247979	0.240227	0.512051	0.498212	0.882841	0.882129	1.143	1.14574	1.31455	1.31088	1.43388	1.42563	1.58173	1.56829
1137.62	0.247945	0.240259	0.511886	0.498284	0.882872	0.882178	1.14245	1.14574	1.3141	1.31088	1.43398	1.42563	1.58184	1.56829
1137.82	0.248203	0.24029	0.51165	0.498356	0.883103	0.882227	1.14257	1.14574	1.31397	1.31088	1.43404	1.42563	1.58185	1.56829
1138.02	0.248915	0.240321	0.512251	0.498427	0.883947	0.882276	1.14336	1.14574	1.31408	1.31088	1.4343	1.42563	1.58261	1.56829
1138.22	0.249427	0.240352	0.512339	0.498498	0.883999	0.882325	1.1431	1.14574	1.31384	1.31088	1.43393	1.42563	1.58267	1.56829
1138.42	0.249836	0.240383	0.512196	0.498569	0.884522	0.882373	1.14354	1.14574	1.31411	1.31088	1.43417	1.42563	1.58277	1.56829
1138.62	0.249911	0.240414	0.512422	0.49864	0.884147	0.882421	1.14371	1.14574	1.31436	1.31088	1.43425	1.42563	1.58288	1.56829
1138.82	0.24963	0.240445	0.512652	0.49871	0.884181	0.882469	1.14339	1.14575	1.31437	1.31088	1.43423	1.42563	1.58294	1.56829
1139.02	0.249653	0.240476	0.512754	0.49878	0.884378	0.882517	1.14322	1.14575	1.315	1.31088	1.43434	1.42563	1.58299	1.56829
1139.22	0.250421	0.240506	0.513187	0.49885	0.885266	0.882564	1.14386	1.14575	1.31567	1.31088	1.43482	1.42563	1.58382	1.56829
1139.42	0.249805	0.240537	0.513129	0.49892	0.88488	0.882611	1.14415	1.14575	1.31545	1.31088	1.43478	1.42563	1.58365	1.56829
1139.62	0.249164	0.240567	0.512829	0.498989	0.884245	0.882658	1.14401	1.14575	1.31518	1.31088	1.4345	1.42563	1.58344	1.56829
1139.82	0.248607	0.240597	0.512683	0.499058	0.883721	0.882705	1.14384	1.14575	1.31494	1.31088	1.43428	1.42563	1.58332	1.56829
1140.02	0.248889	0.240627	0.513034	0.499127	0.883617	0.882751	1.14436	1.14575	1.31477	1.31088	1.43466	1.42563	1.58303	1.56829
1140.22	0.248722	0.240657	0.513303	0.499196	0.88321	0.882797	1.14452	1.14575	1.31438	1.31088	1.43501	1.42563	1.58269	1.56829
1140.42	0.24877	0.240687	0.513505	0.499264	0.88285	0.882843	1.14465	1.14576	1.31425	1.31088	1.435	1.42563	1.58231	1.56829
1140.62	0.248638	0.240717	0.513693	0.499332	0.88267	0.882889	1.14432	1.14576	1.31401	1.31088	1.43522	1.42563	1.58201	1.56829
1140.82	0.248768	0.240746	0.513905	0.4994	0.882608	0.882934	1.14389	1.14576	1.31406	1.31088	1.43558	1.42563	1.58206	1.56829
1141.02	0.248881	0.240776	0.514084	0.499468	0.882541	0.88298	1.1439	1.14576	1.3137	1.31088	1.43566	1.42563	1.58208	1.56829
1141.22	0.248979	0.240805	0.514367	0.499535	0.882713	0.883025	1.14367	1.14576	1.31383	1.31088	1.43589	1.42563	1.58178	1.56829
1141.42	0.248687	0.240834	0.514302	0.499602	0.8822	0.883069	1.14361	1.14576	1.31353	1.31088	1.43574	1.42563	1.58152	1.56829
1141.62	0.248399	0.240864	0.513664	0.499669	0.881514	0.883114	1.14304	1.14576	1.3129	1.31088	1.43508	1.42563	1.58107	1.56829
1141.82	0.248067	0.240893	0.513731	0.499736	0.88163	0.883158	1.14307	1.14576	1.31272	1.31088	1.43456	1.42563	1.58068	1.56829
1142.02	0.248291	0.240922	0.513644	0.499802	0.881784	0.883202	1.1432	1.14577	1.31231	1.31088	1.43416	1.42563	1.58063	1.56829
1142.22	0.248341	0.24095	0.513857	0.499868	0.881861	0.883246	1.14332	1.14577	1.31257	1.31088	1.43409	1.42563	1.58043	1.56829
1142.42	0.248255	0.240979	0.514246	0.499934	0.88206	0.88329	1.14327	1.14577	1.31298	1.31088	1.43438	1.42563	1.58059	1.56829
1142.62	0.248085	0.241008	0.514396	0.5	0.882137	0.883333	1.14307	1.14577	1.3133	1.31088	1.43424	1.42563	1.58055	1.56829
1142.82	0.24774	0.241036	0.513912	0.500065	0.881812	0.883377	1.14234	1.14577	1.31329	1.31088	1.4337	1.42563	1.58029	1.56829
1143.02	0.247446	0.241065	0.513883	0.50013	0.88174	0.88342	1.14205	1.14577	1.31329	1.31088	1.43361	1.42563	1.58058	1.56829
1143.22	0.247473	0.241093	0.514065	0.500195	0.881643	0.883462	1.14223	1.14577	1.31376	1.31088	1.43397	1.42563	1.58094	1.56829
1143.42	0.246473	0.241121	0.513478	0.50026	0.88053	0.883505	1.14123	1.14577	1.31345	1.31088	1.43346	1.42563	1.58043	1.56829
1143.62	0.246745	0.241149	0.513687	0.500324	0.880746	0.883547	1.14111	1.14577	1.31351	1.31088	1.43335	1.42563	1.58019	1.56829
1143.82	0.247433	0.241177	0.514072	0.500388	0.880783	0.883589	1.14119	1.14578	1.31375	1.31088	1.4336	1.42563	1.5802	1.56829
1144.02	0.247726	0.241205	0.514576	0.500452	0.881217	0.883631	1.14163	1.14578	1.31341	1.31088	1.43393	1.42563	1.58021	1.56829
1144.22	0.247201	0.241233	0.514444	0.500516	0.881038	0.883673	1.14159	1.14578	1.31339	1.31088	1.43388	1.42563	1.57982	1.56829
1144.42	0.247027	0.24126	0.514538	0.50058	0.880929	0.883715	1.14127	1.14578	1.31354	1.31088	1.43399	1.42563	1.57969	1.56829
1144.62	0.247418	0.241288	0.514559	0.500643	0.880805	0.883756	1.14107	1.14578	1.31347	1.31088	1.43424	1.42563	1.5798	1.56829
1144.82	0.247921	0.241315	0.514746	0.500706	0.880621	0.883797	1.14122	1.14578	1.31366	1.31088	1.43434	1.42563	1.58025	1.56829
1145.02	0.247792	0.241343	0.514952	0.500769	0.880849	0.883838	1.14106	1.14578	1.3135	1.31088	1.43415	1.42563	1.58021	1.56829
1145.22	0.248179	0.24137	0.515166	0.500831	0.88126	0.883878	1.14129	1.14578	1.31373	1.31088	1.43465	1.42563	1.57995	1.56829
1145.42	0.248083	0.241397	0.515662	0.500893	0.881555	0.883919	1.14186	1.14578	1.31364	1.31088	1.43436	1.42563	1.58008	1.56829
1145.62	0.248588	0.241424	0.51648	0.500956	0.881911	0.883959	1.14196	1.14578	1.3137	1.31088	1.43405	1.42563	1.58028	1.56829
1145.82	0.248337	0.241451	0.516587	0.501017	0.881942	0.883999	1.14189	1.14579	1.31347	1.31088	1.43351	1.42563	1.58033	1.56829
1146.02	0.248944	0.241478	0.51687	0.501079	0.8819	0.884039	1.14246	1.14579	1.31349	1.31088	1.43307	1.42563	1.58084	1.56829
1146.22	0.249194	0.241504	0.517614	0.50114	0.882781	0.884079	1.14308	1.14579	1.31409	1.31088	1.43343	1.42563	1.58124	1.56829
1146.42	0.249161	0.241531	0.517503	0.501202	0.882943	0.884118	1.1427	1.14579	1.31376	1.31088	1.43331	1.42563	1.58161	1.56829
1146.62	0.249228	0.241557	0.517047	0.501263	0.882736	0.884157	1.14268	1.14579	1.31365	1.31088	1.43286	1.42563	1.5814	1.56829
1146.82	0.249299	0.241584	0.516899	0.501323	0.882199	0.884196	1.14229	1.14579	1.31372	1.31088	1.43233	1.42563	1.58163	1.56829
1147.02	0.24939	0.24161	0.517361	0.501384	0.88237	0.884235	1.14238	1.14579	1.31401	1.31088	1.43254	1.42563	1.58214	1.56829
1147.22	0.24931	0.241636	0.516993	0.501444	0.881547	0.884274	1.14205	1.14579	1.31388	1.31088	1.43227	1.42563	1.58195	1.56829
1147.42	0.24922	0.241662	0.516778	0.501504	0.881542	0.884312	1.14155	1.14579	1.31338	1.31088	1.43179	1.42563	1.58182	1.56829
1147.62	0.250073	0.241688	0.517202	0.501564	0.881736	0.88435	1.14211	1.14579	1.3133	1.31088	1.43235	1.42563	1.58253	1.56829
1147.82	0.249988	0.241714	0.516629	0.501624	0.880925	0.884389	1.14173	1.1458	1.31261	1.31088	1.43196	1.42563	1.58228	1.56829
1148.02	0.249375	0.24174	0.516452	0.501683	0.880716	0.884426	1.14147	1.1458	1.3123	1.31088	1.432	1.42563	1.58219	1.56829
1148.22	0.248847	0.241766	0.516273	0.501742	0.87971	0.884464	1.14113	1.1458	1.31236	1.31088	1.43165	1.42563	1.58162	1.56829
1148.42	0.249017	0.241791	0.516152	0.501801	0.879137	0.884502	1.14077	1.1458	1.31186	1.31088	1.43164	1.42563	1.58157	1.56829
1148.62	0.249124	0.241817	0.516296	0.50186	0.878909	0.884539	1.14073	1.1458	1.31134	1.31088	1.43177	1.42563	1.5814	1.56829
1148.82	0.248989	0.241842	0.516144	0.501918	0.878829	0.884576	1.14048	1.1458	1.31126	1.31088	1.43182	1.42563	1.5812	1.56829
1149.02	0.248747	0.241867	0.516151	0.501977	0.879281	0.884613	1.14046	1.1458	1.31125	1.31088	1.4318	1.42563	1.58066	1.56829
1149.22	0.249145	0.241893	0.516563	0.502035	0.879937	0.884649	1.14095	1.1458	1.31168	1.31088	1.43253	1.42563	1.58067	1.56829
1149.42	0.249264	0.241918	0.517738	0.502093	0.880335	0.884686	1.14114	1.1458	1.31211	1.31088	1.43237	1.42563	1.58114	1.56829
1149.62	0.249559	0.241943	0.518102	0.50215	0.880199	0.884722	1.14117	1.1458	1.31224	1.31088	1.4322	1.42563	1.58121	1.56829
1149.82	0.249532	0.241968	0.51785	0.502208	0.880107	0.884759	1.14171	1.1458	1.31227	1.31088	1.43239	1.42563	1.58173	1.56829
1150.02	0.249825	0.241993	0.518311	0.502265	0.880609	0.884795	1.14206	1.1458	1.31273	1.31088	1.43224	1.42563	1.58184	1.56829
1150.22	0.249931	0.242017	0.518877	0.502322	0.8815	0.88483	1.14254	1.1458	1.31344	1.31088	1.43312	1.42563	1.58235	1.56829
1150.42	0.250198	0.242042	0.519369	0.502379	0.881854	0.884866	1.14295	1.14581	1.31377	1.31088	1.43353	1.42563	1.58259	1.56829
1150.62	0.250343	0.242066	0.519561	0.502436	0.882241	0.884901	1.14304	1.14581	1.31443	1.31088	1.43336	1.42563	1.58234	1.56829
1150.82	0.250406	0.242091	0.520168	0.502492	0.882837	0.884937	1.14333	1.14581	1.31506	1.31088	1.43324	1.42563	1.58292	1.56829
1151.02	0.250251	0.242115	0.520302	0.502548	0.882969	0.884972	1.14334	1.14581	1.31493	1.31088	1.43333	1.42563	1.58279	1.56829
1151.22	0.250378	0.242139	0.520297	0.502604	0.882683	0.885007	1.1432	1.14581	1.31462	1.31088	1.43303	1.42563	1.58267	1.56829
1151.42	0.250737	0.242164	0.520187	0.50266	0.882902	0.885041	1.14285	1.14581	1.3149	1.31088	1.43279	1.42563	1.58261	1.56829
1151.62	0.250946	0.242188	0.520405	0.502716	0.882887	0.885076	1.14268	1.14581	1.31485	1.31088	1.43299	1.42563	1.58277	1.56829
1151.82	0.25054	0.242212	0.519821	0.502771	0.882518	0.88511	1.14157	1.14581	1.31458	1.31088	1.4326	1.42563	1.5821	1.56829
1152.02	0.250612	0.242235	0.519857	0.502826	0.882833	0.885144	1.14132	1.14581	1.31493	1.31088	1.43299	1.42563	1.58224	1.56829
1152.22	0.250552	0.242259	0.519963	0.502881	0.882703	0.885178	1.1411	1.14581	1.3147	1.31088	1.43348	1.42563	1.58202	1.56829
1152.42	0.251192	0.242283	0.519852	0.502936	0.883533	0.885212	1.14126	1.14581	1.31467	1.31088	1.43416	1.42563	1.58262	1.56829
1152.62	0.25156	0.242307	0.519934	0.50299	0.884127	0.885246	1.14131	1.14581	1.3149	1.31088	1.43466	1.42563	1.58307	1.56829
1152.82	0.251909	0.24233	0.51962	0.503045	0.884282	0.885279	1.14136	1.14581	1.31481	1.31088	1.43436	1.42563	1.58256	1.56829
1153.02	0.252189	0.242353	0.519762	0.503099	0.884565	0.885313	1.14147	1.14581	1.31521	1.31088	1.43431	1.42563	1.58265	1.56829
1153.22	0.252392	0.242377	0.519791	0.503153	0.884437	0.885346	1.14146	1.14582	1.31484	1.31088	1.43443	1.42563	1.58275	1.56829
1153.42	0.251961	0.2424	0.519451	0.503207	0.883487	0.885379	1.14142	1.14582	1.31447	1.31088	1.43376	1.42563	1.5824	1.56829
1153.62	0.252047	0.242423	0.518841	0.50326	0.882721	0.885412	1.14166	1.14582	1.31415	1.31088	1.43384	1.42563	1.58221	1.56829
1153.82	0.252179	0.242446	0.518853	0.503314	0.882369	0.885444	1.14148	1.14582	1.31365	1.31088	1.43372	1.42563	1.58235	1.56829
1154.02	0.251881	0.242469	0.519372	0.503367	0.882096	0.885477	1.14099	1.14582	1.31358	1.31088	1.43398	1.42563	1.58215	1.56829
1154.22	0.251634	0.242492	0.51974	0.50342	0.881992	0.885509	1.14118	1.14582	1.31329	1.31088	1.43408	1.42563	1.58222	1.56829
1154.42	0.251736	0.242515	0.519767	0.503472	0.88208	0.885541	1.14116	1.14582	1.31291	1.31088	1.43412	1.42563	1.58188	1.56829
1154.62	0.251565	0.242538	0.519784	0.503525	0.881906	0.885573	1.14113	1.14582	1.31291	1.31088	1.43398	1.42563	1.58139	1.56829
1154.82	0.251215	0.24256	0.519548	0.503577	0.881345	0.885605	1.1411	1.14582	1.31217	1.31088	1.4334	1.42563	1.58111	1.56829
1155.02	0.250979	0.242583	0.519371	0.50363	0.880603	0.885637	1.14101	1.14582	1.31154	1.31088	1.43328	1.42563	1.58062	1.56829
1155.22	0.251069	0.242605	0.51942	0.503682	0.88017	0.885668	1.14118	1.14582	1.31148	1.31088	1.43287	1.42563	1.58021	1.56829
1155.42	0.25111	0.242628	0.519206	0.503733	0.88006	0.8857	1.14072	1.14582	1.31165	1.31088	1.43256	1.42563	1.58013	1.56829
1155.62	0.251069	0.24265	0.519903	0.503785	0.880159	0.885731	1.14045	1.14582	1.31154	1.31088	1.43321	1.42563	1.5805	1.56829
1155.82	0.251257	0.242672	0.520191	0.503836	0.880451	0.885762	1.14076	1.14582	1.31169	1.31088	1.43326	1.42563	1.58071	1.56829
1156.02	0.251524	0.242694	0.520544	0.503888	0.881248	0.885793	1.14153	1.14582	1.312	1.31088	1.43356	1.42563	1.58121	1.56829
1156.22	0.251614	0.242716	0.520878	0.503939	0.881696	0.885823	1.14223	1.14582	1.31232	1.31088	1.43415	1.42563	1.58167	1.56829
1156.42	0.252246	0.242738	0.521275	0.50399	0.882546	0.885854	1.14248	1.14583	1.31261	1.31088	1.43404	1.42563	1.58221	1.56829
1156.62	0.252451	0.24276	0.521541	0.50404	0.882798	0.885884	1.14279	1.14583	1.31291	1.31088	1.43392	1.42563	1.58239	1.56829
1156.82	0.252591	0.242782	0.521428	0.504091	0.882795	0.885915	1.14262	1.14583	1.31318	1.31088	1.43301	1.42563	1.58193	1.56829
1157.02	0.252771	0.242804	0.521288	0.504141	0.88266	0.885945	1.14268	1.14583	1.31353	1.31088	1.43224	1.42563	1.58216	1.56829
1157.22	0.252277	0.242825	0.520566	0.504191	0.882025	0.885975	1.14213	1.14583	1.31292	1.31088	1.43118	1.42563	1.58177	1.56829
1157.42	0.252029	0.242847	0.520519	0.504241	0.881915	0.886005	1.14162	1.14583	1.31352	1.31088	1.43093	1.42563	1.5817	1.56829
1157.62	0.252637	0.242868	0.521078	0.504291	0.88214	0.886034	1.14156	1.14583	1.31388	1.31088	1.43119	1.42563	1.58225	1.56829
1157.82	0.252993	0.242889	0.521785	0.50434	0.882228	0.886064	1.14101	1.14583	1.31413	1.31088	1.43115	1.42563	1.58198	1.56829
1158.02	0.253133	0.242911	0.522292	0.50439	0.882459	0.886093	1.14137	1.14583	1.31453	1.31088	1.43191	1.42563	1.58162	1.56829
1158.22	0.253592	0.242932	0.521848	0.504439	0.882508	0.886122	1.14136	1.14583	1.31466	1.31088	1.43171	1.42563	1.5814	1.56829
1158.42	0.253914	0.242953	0.521644	0.504488	0.882608	0.886151	1.14147	1.14583	1.31543	1.31088	1.43227	1.42563	1.58125	1.56829
1158.62	0.253763	0.242974	0.521368	0.504537	0.881834	0.88618	1.14098	1.14583	1.31536	1.31088	1.43198	1.42563	1.58044	1.56829
1158.82	0.253505	0.242995	0.520843	0.504585	0.880961	0.886209	1.14049	1.14583	1.31467	1.31088	1.43132	1.42563	1.58037	1.56829
1159.02	0.253626	0.243016	0.520834	0.504634	0.880134	0.886237	1.14019	1.14583	1.31456	1.31088	1.4314	1.42563	1.58014	1.56829
1159.22	0.253253	0.243037	0.520599	0.504682	0.879592	0.886266	1.1398	1.14583	1.31426	1.31088	1.43103	1.42563	1.58021	1.56829
1159.42	0.253377	0.243057	0.521254	0.50473	0.879905	0.886294	1.13967	1.14583	1.31424	1.31088	1.4313	1.42563	1.58065	1.56829
1159.62	0.253426	0.243078	0.521983	0.504778	0.880027	0.886322	1.13996	1.14583	1.31441	1.31088	1.43133	1.42563	1.58096	1.56829
1159.82	0.253222	0.243099	0.522202	0.504826	0.880365	0.88635	1.14101	1.14583	1.3142	1.31088	1.43126	1.42563	1.58159	1.56829
1160.02	0.253388	0.243119	0.522218	0.504874	0.880336	0.886378	1.14161	1.14583	1.31452	1.31088	1.43166	1.42563	1.58206	1.56829
1160.22	0.253137	0.243139	0.522314	0.504921	0.880204	0.886406	1.14089	1.14584	1.31371	1.31088	1.43167	1.42563	1.58203	1.56829
1160.42	0.25341	0.24316	0.522822	0.504968	0.880362	0.886434	1.14074	1.14584	1.31327	1.31088	1.43222	1.42563	1.58199	1.56829
1160.62	0.253822	0.24318	0.523285	0.505015	0.88035	0.886461	1.14126	1.14584	1.31317	1.31088	1.43256	1.42563	1.58242	1.56829
1160.82	0.254067	0.2432	0.523669	0.505062	0.880423	0.886488	1.14113	1.14584	1.31328	1.31088	1.43267	1.42563	1.5826	1.56829
1161.02	0.253912	0.24322	0.524101	0.505109	0.880705	0.886516	1.14121	1.14584	1.31306	1.31088	1.43279	1.42563	1.58287	1.56829
1161.22	0.2541	0.24324	0.524433	0.505155	0.881091	0.886543	1.14116	1.14584	1.31329	1.31088	1.43333	1.42563	1.58308	1.56829
1161.42	0.254481	0.24326	0.525261	0.505202	0.881592	0.88657	1.14102	1.14584	1.3138	1.31088	1.43385	1.42563	1.5832	1.56829
1161.62	0.254635	0.24328	0.525209	0.505248	0.881541	0.886596	1.14137	1.14584	1.31375	1.31088	1.4342	1.42563	1.58289	1.56829
1161.82	0.25477	0.2433	0.525184	0.505294	0.881551	0.886623	1.14146	1.14584	1.31376	1.31088	1.43452	1.42563	1.58231	1.56829
1162.02	0.25435	0.24332	0.524817	0.50534	0.88127	0.886649	1.14161	1.14584	1.31328	1.31088	1.43439	1.42563	1.58216	1.56829
1162.22	0.253731	0.243339	0.523923	0.505386	0.880947	0.886676	1.14144	1.14584	1.31333	1.31088	1.4342	1.42563	1.5817	1.56829
1162.42	0.253379	0.243359	0.523286	0.505431	0.881142	0.886702	1.14102	1.14584	1.31335	1.31088	1.43414	1.42563	1.58122	1.56829
1162.62	0.253192	0.243378	0.52252	0.505476	0.880819	0.886728	1.14039	1.14584	1.31272	1.31088	1.43364	1.42563	1.58072	1.56829
1162.82	0.253091	0.243398	0.522097	0.505522	0.880645	0.886754	1.13993	1.14584	1.31225	1.31088	1.43283	1.42563	1.58088	1.56829
1163.02	0.252667	0.243417	0.521854	0.505567	0.880784	0.88678	1.13958	1.14584	1.31229	1.31088	1.43299	1.42563	1.58056	1.56829
1163.22	0.251965	0.243436	0.5217	0.505612	0.880794	0.886806	1.13959	1.14584	1.31229	1.31088	1.43255	1.42563	1.58055	1.56829
1163.42	0.252344	0.243455	0.521982	0.505656	0.881556	0.886831	1.13988	1.14584	1.31279	1.31088	1.43292	1.42563	1.58097	1.56829
1163.62	0.252221	0.243474	0.521397	0.505701	0.881497	0.886857	1.1397	1.14584	1.31279	1.31088	1.43265	1.42563	1.5811	1.56829
1163.82	0.251814	0.243494	0.521067	0.505745	0.88103	0.886882	1.13965	1.14584	1.31256	1.31088	1.43272	1.42563	1.58117	1.56829
1164.02	0.252322	0.243512	0.521139	0.505789	0.881179	0.886907	1.13952	1.14584	1.31296	1.31088	1.43296	1.42563	1.5808	1.56829
1164.22	0.252226	0.243531	0.521117	0.505833	0.881386	0.886932	1.13931	1.14584	1.31204	1.31088	1.43311	1.42563	1.58028	1.56829
1164.42	0.252752	0.24355	0.521745	0.505877	0.881627	0.886957	1.14011	1.14584	1.31229	1.31088	1.43384	1.42563	1.58038	1.56829
1164.62	0.253468	0.243569	0.522701	0.505921	0.882121	0.886982	1.14093	1.14584	1.31276	1.31088	1.4343	1.42563	1.58125	1.56829
1164.82	0.2541	0.243588	0.523552	0.505964	0.882738	0.887007	1.14134	1.14584	1.3133	1.31088	1.43477	1.42563	1.58179	1.56829
1165.02	0.254364	0.243606	0.523749	0.506008	0.882792	0.887031	1.14162	1.14585	1.31339	1.31088	1.43433	1.42563	1.58189	1.56829
1165.22	0.254934	0.243625	0.523629	0.506051	0.882476	0.887056	1.14194	1.14585	1.31329	1.31088	1.43413	1.42563	1.58173	1.56829
1165.42	0.254895	0.243643	0.524013	0.506094	0.881935	0.88708	1.14203	1.14585	1.31294	1.31088	1.43372	1.42563	1.58158	1.56829
1165.62	0.254451	0.243662	0.523702	0.506137	0.881507	0.887104	1.14223	1.14585	1.31284	1.31088	1.43353	1.42563	1.58119	1.56829
1165.82	0.254589	0.24368	0.523803	0.50618	0.881378	0.887128	1.14252	1.14585	1.31281	1.31088	1.43319	1.42563	1.58094	1.56829
1166.02	0.254164	0.243698	0.523603	0.506222	0.880917	0.887152	1.14278	1.14585	1.31259	1.31088	1.43258	1.42563	1.58045	1.56829
1166.22	0.254289	0.243716	0.523486	0.506265	0.88129	0.887176	1.14297	1.14585	1.31314	1.31088	1.43248	1.42563	1.58017	1.56829
1166.42	0.254626	0.243734	0.523452	0.506307	0.881251	0.8872	1.14278	1.14585	1.31333	1.31088	1.4324	1.42563	1.58025	1.56829
1166.62	0.254766	0.243752	0.52345	0.506349	0.881131	0.887223	1.1426	1.14585	1.31357	1.31088	1.43218	1.42563	1.58022	1.56829
1166.82	0.254967	0.24377	0.523791	0.506391	0.880855	0.887247	1.14254	1.14585	1.31384	1.31088	1.43236	1.42563	1.58027	1.56829
1167.02	0.254924	0.243788	0.524147	0.506433	0.880996	0.88727	1.1426	1.14585	1.31437	1.31088	1.43306	1.42563	1.58055	1.56829
1167.22	0.254941	0.243806	0.524431	0.506475	0.880817	0.887293	1.14284	1.14585	1.31468	1.31088	1.43325	1.42563	1.58104	1.56829
1167.42	0.255427	0.243824	0.524679	0.506516	0.881464	0.887316	1.14284	1.14585	1.3152	1.31088	1.43421	1.42563	1.58188	1.56829
1167.62	0.255804	0.243842	0.524921	0.506557	0.881443	0.887339	1.14261	1.14585	1.31551	1.31088	1.43441	1.42563	1.58219	1.56829
1167.82	0.256081	0.243859	0.52537	0.506599	0.881795	0.887362	1.14263	1.14585	1.31592	1.31088	1.43473	1.42563	1.58262	1.56829
1168.02	0.256467	0.243877	0.525689	0.50664	0.882232	0.887385	1.14273	1.14585	1.31592	1.31088	1.43523	1.42563	1.58278	1.56829
1168.22	0.256605	0.243894	0.525238	0.506681	0.882173	0.887407	1.14277	1.14585	1.31516	1.31088	1.43533	1.42563	1.5826	1.56829
1168.42	0.256565	0.243912	0.525701	0.506721	0.882676	0.88743	1.14279	1.14585	1.3155	1.31088	1.43573	1.42563	1.58308	1.56829
1168.62	0.256912	0.243929	0.525845	0.506762	0.882704	0.887452	1.14273	1.14585	1.31525	1.31088	1.43583	1.42563	1.5836	1.56829
1168.82	0.256918	0.243946	0.526027	0.506802	0.883031	0.887475	1.14266	1.14585	1.31511	1.31088	1.43632	1.42563	1.58405	1.56829
1169.02	0.256492	0.243964	0.525692	0.506843	0.882508	0.887497	1.14202	1.14585	1.31437	1.31088	1.4357	1.42563	1.58333	1.56829
1169.22	0.256439	0.243981	0.525461	0.506883	0.882324	0.887519	1.14227	1.14585	1.31386	1.31088	1.43593	1.42563	1.58304	1.56829
1169.42	0.256358	0.243998	0.525608	0.506923	0.882679	0.887541	1.14218	1.14585	1.31383	1.31088	1.43576	1.42563	1.58306	1.56829
1169.62	0.256289	0.244015	0.526073	0.506963	0.883189	0.887563	1.14261	1.14585	1.31427	1.31088	1.43577	1.42563	1.58305	1.56829
1169.82	0.256589	0.244032	0.525881	0.507002	0.883152	0.887584	1.14267	1.14585	1.31438	1.31088	1.43525	1.42563	1.58267	1.56829
1170.02	0.256185	0.244049	0.526121	0.507042	0.882576	0.887606	1.14304	1.14585	1.31408	1.31088	1.43451	1.42563	1.58205	1.56829
1170.22	0.256235	0.244065	0.526081	0.507081	0.8821	0.887627	1.14262	1.14585	1.31403	1.31088	1.43343	1.42563	1.58198	1.56829
1170.42	0.255882	0.244082	0.525723	0.507121	0.881338	0.887649	1.14188	1.14585	1.31395	1.31088	1.43283	1.42563	1.58156	1.56829
1170.62	0.255843	0.244099	0.52545	0.50716	0.88128	0.88767	1.14136	1.14585	1.31382	1.31088	1.43245	1.42563	1.58108	1.56829
1170.82	0.255958	0.244116	0.525606	0.507199	0.88095	0.887691	1.14111	1.14585	1.3134	1.31088	1.43218	1.42563	1.58085	1.56829
1171.02	0.256462	0.244132	0.525845	0.507238	0.881216	0.887712	1.1416	1.14585	1.31335	1.31088	1.43203	1.42563	1.58122	1.56829
1171.22	0.2563	0.244149	0.525702	0.507276	0.88134	0.887733	1.14179	1.14585	1.3134	1.31088	1.4321	1.42563	1.58146	1.56829
1171.42	0.256138	0.244165	0.525176	0.507315	0.880733	0.887754	1.14098	1.14586	1.31282	1.31088	1.43123	1.42563	1.58121	1.56829
1171.62	0.256109	0.244181	0.524549	0.507353	0.880621	0.887775	1.14012	1.14586	1.31232	1.31088	1.43059	1.42563	1.58072	1.56829
1171.82	0.255766	0.244198	0.524297	0.507391	0.880446	0.887796	1.13983	1.14586	1.3122	1.31088	1.42999	1.42563	1.58021	1.56829
1172.02	0.256016	0.244214	0.524397	0.50743	0.880522	0.887816	1.13977	1.14586	1.31209	1.31088	1.43013	1.42563	1.58009	1.56829
1172.22	0.256059	0.24423	0.52388	0.507468	0.880826	0.887836	1.13966	1.14586	1.31212	1.31088	1.43001	1.42563	1.5797	1.56829
1172.42	0.255369	0.244246	0.524197	0.507505	0.880922	0.887857	1.13934	1.14586	1.31229	1.31088	1.42981	1.42563	1.57972	1.56829
1172.62	0.255272	0.244262	0.524426	0.507543	0.881084	0.887877	1.13918	1.14586	1.31216	1.31088	1.43008	1.42563	1.57991	1.56829
1172.82	0.254999	0.244278	0.524737	0.507581	0.881179	0.887897	1.13925	1.14586	1.31227	1.31088	1.43088	1.42563	1.57973	1.56829
1173.02	0.255094	0.244294	0.524985	0.507618	0.881198	0.887917	1.13943	1.14586	1.31257	1.31088	1.43066	1.42563	1.57931	1.56829
1173.22	0.255407	0.24431	0.524842	0.507655	0.8817	0.887937	1.13996	1.14586	1.3133	1.31088	1.4313	1.42563	1.57988	1.56829
1173.42	0.2555	0.244326	0.525276	0.507693	0.882336	0.887957	1.13985	1.14586	1.31409	1.31088	1.43158	1.42563	1.58008	1.56829
1173.62	0.255561	0.244342	0.526096	0.50773	0.882785	0.887977	1.14012	1.14586	1.31474	1.31088	1.43211	1.42563	1.58032	1.56829
1173.82	0.255473	0.244358	0.525744	0.507766	0.882725	0.887996	1.13956	1.14586	1.31477	1.31088	1.43208	1.42563	1.58002	1.56829
1174.02	0.255604	0.244373	0.526109	0.507803	0.882376	0.888016	1.13956	1.14586	1.315	1.31088	1.43213	1.42563	1.58012	1.56829
1174.22	0.255575	0.244389	0.525734	0.50784	0.882279	0.888035	1.13878	1.14586	1.31463	1.31088	1.43181	1.42563	1.58004	1.56829
1174.42	0.255705	0.244404	0.525436	0.507876	0.882066	0.888055	1.13823	1.14586	1.3145	1.31088	1.43218	1.42563	1.58003	1.56829
1174.62	0.255895	0.24442	0.525153	0.507913	0.882344	0.888074	1.13811	1.14586	1.314	1.31088	1.43254	1.42563	1.57991	1.56829
1174.82	0.256385	0.244435	0.525466	0.507949	0.882281	0.888093	1.13827	1.14586	1.31365	1.31088	1.43306	1.42563	1.5806	1.56829
1175.02	0.25675	0.244451	0.525562	0.507985	0.882334	0.888112	1.13897	1.14586	1.31371	1.31088	1.43377	1.42563	1.58115	1.56829
1175.22	0.256562	0.244466	0.525083	0.508021	0.882523	0.888131	1.1391	1.14586	1.3132	1.31088	1.434	1.42563	1.58123	1.56829
1175.42	0.256496	0.244481	0.524344	0.508057	0.88203	0.88815	1.1391	1.14586	1.31239	1.31088	1.43317	1.42563	1.5807	1.56829
1175.62	0.256547	0.244496	0.524376	0.508092	0.882431	0.888168	1.13935	1.14586	1.31294	1.31088	1.43363	1.42563	1.5806	1.56829
1175.82	0.256756	0.244511	0.524892	0.508128	0.882083	0.888187	1.14011	1.14586	1.31342	1.31088	1.43364	1.42563	1.58064	1.56829
1176.02	0.2574	0.244526	0.525543	0.508163	0.882449	0.888206	1.14079	1.14586	1.31372	1.31088	1.43397	1.42563	1.58123	1.56829
1176.22	0.257219	0.244541	0.525062	0.508198	0.882146	0.888224	1.14108	1.14586	1.31361	1.31088	1.43354	1.42563	1.58082	1.56829
1176.42	0.257418	0.244556	0.525468	0.508234	0.881847	0.888242	1.14144	1.14586	1.31343	1.31088	1.43311	1.42563	1.58085	1.56829
1176.62	0.257837	0.244571	0.525997	0.508269	0.881613	0.888261	1.14216	1.14586	1.31365	1.31088	1.43329	1.42563	1.58093	1.56829
1176.82	0.257874	0.244586	0.525914	0.508303	0.88072	0.888279	1.14209	1.14586	1.31329	1.31088	1.43324	1.42563	1.58057	1.56829
1177.02	0.258157	0.244601	0.526194	0.508338	0.88043	0.888297	1.14251	1.14586	1.31393	1.31088	1.43288	1.42563	1.58107	1.56829
1177.22	0.258353	0.244616	0.526177	0.508373	0.88037	0.888315	1.14204	1.14586	1.314	1.31088	1.43276	1.42563	1.58128	1.56829
1177.42	0.258402	0.24463	0.526863	0.508407	0.880735	0.888333	1.14223	1.14586	1.31428	1.31088	1.43277	1.42563	1.58146	1.56829
1177.62	0.258369	0.244645	0.527402	0.508442	0.880929	0.888351	1.14181	1.14586	1.31414	1.31088	1.43281	1.42563	1.58183	1.56829
1177.82	0.258355	0.244659	0.527319	0.508476	0.880585	0.888368	1.14133	1.14586	1.31386	1.31088	1.43246	1.42563	1.582	1.56829
1178.02	0.258531	0.244674	0.527137	0.50851	0.880121	0.888386	1.14072	1.14586	1.31363	1.31088	1.43189	1.42563	1.5819	1.56829
1178.22	0.258343	0.244688	0.527153	0.508544	0.880189	0.888403	1.14035	1.14586	1.31308	1.31088	1.43143	1.42563	1.58171	1.56829
1178.42	0.258548	0.244703	0.527418	0.508578	0.880145	0.888421	1.14022	1.14586	1.31313	1.31088	1.43149	1.42563	1.58201	1.56829
1178.62	0.25863	0.244717	0.52747	0.508612	0.880515	0.888438	1.14043	1.14586	1.31299	1.31088	1.43183	1.42563	1.58213	1.56829
1178.82	0.258709	0.244731	0.528068	0.508645	0.880721	0.888456	1.14055	1.14586	1.31336	1.31088	1.43228	1.42563	1.58264	1.56829
1179.02	0.258026	0.244745	0.527653	0.508679	0.880831	0.888473	1.14053	1.14586	1.31306	1.31088	1.43221	1.42563	1.58186	1.56829
1179.22	0.257664	0.24476	0.5273	0.508712	0.880938	0.88849	1.14063	1.14586	1.31268	1.31088	1.43236	1.42563	1.58131	1.56829
1179.42	0.257229	0.244774	0.526929	0.508745	0.88039	0.888507	1.13998	1.14586	1.31267	1.31088	1.43188	1.42563	1.58077	1.56829
1179.62	0.257222	0.244788	0.527133	0.508779	0.880849	0.888524	1.13972	1.14586	1.31325	1.31088	1.43201	1.42563	1.58073	1.56829
1179.82	0.257068	0.244802	0.52692	0.508812	0.880573	0.888541	1.13986	1.14586	1.31267	1.31088	1.43192	1.42563	1.58034	1.56829
1180.02	0.257354	0.244816	0.526827	0.508844	0.880833	0.888557	1.14005	1.14586	1.31281	1.31088	1.43188	1.42563	1.57986	1.56829
1180.22	0.257127	0.24483	0.526177	0.508877	0.880771	0.888574	1.14022	1.14586	1.31234	1.31088	1.43194	1.42563	1.57959	1.56829
1180.42	0.257226	0.244843	0.526312	0.50891	0.880429	0.888591	1.13988	1.14586	1.31227	1.31088	1.43146	1.42563	1.5792	1.56829
1180.62	0.257658	0.244857	0.526394	0.508942	0.880249	0.888607	1.13989	1.14586	1.31281	1.31088	1.4315	1.42563	1.57897	1.56829
1180.82	0.257631	0.244871	0.526248	0.508975	0.880208	0.888623	1.13987	1.14586	1.31275	1.31088	1.43195	1.42563	1.5789	1.56829
1181.02	0.257641	0.244885	0.526381	0.509007	0.880439	0.88864	1.13955	1.14587	1.31303	1.31088	1.43189	1.42563	1.57932	1.56829
1181.22	0.257988	0.244898	0.526611	0.509039	0.880708	0.888656	1.13982	1.14587	1.31317	1.31088	1.43195	1.42563	1.57969	1.56829
1181.42	0.258477	0.244912	0.527122	0.509071	0.881173	0.888672	1.1401	1.14587	1.3133	1.31088	1.43232	1.42563	1.58031	1.56829
1181.62	0.258407	0.244925	0.527172	0.509103	0.880916	0.888688	1.13954	1.14587	1.31295	1.31088	1.43209	1.42563	1.58023	1.56829
1181.82	0.258418	0.244939	0.527093	0.509135	0.880586	0.888704	1.13963	1.14587	1.31232	1.31088	1.43158	1.42563	1.58032	1.56829
1182.02	0.258318	0.244952	0.526932	0.509167	0.880411	0.88872	1.13948	1.14587	1.31197	1.31088	1.43132	1.42563	1.57978	1.56829
1182.22	0.258434	0.244965	0.527233	0.509198	0.880067	0.888736	1.13959	1.14587	1.31156	1.31088	1.4311	1.42563	1.57965	1.56829
1182.42	0.258872	0.244979	0.527494	0.50923	0.879928	0.888752	1.13974	1.14587	1.31151	1.31088	1.43136	1.42563	1.57988	1.56829
1182.62	0.258656	0.244992	0.527458	0.509261	0.879355	0.888767	1.13977	1.14587	1.3114	1.31088	1.43135	1.42563	1.57959	1.56829
1182.82	0.258224	0.245005	0.52777	0.509292	0.879018	0.888783	1.13935	1.14587	1.31122	1.31088	1.43129	1.42563	1.57981	1.56829
1183.02	0.257495	0.245018	0.527508	0.509323	0.87846	0.888799	1.1394	1.14587	1.31066	1.31088	1.43094	1.42563	1.57966	1.56829
1183.22	0.257599	0.245032	0.527751	0.509354	0.878806	0.888814	1.13952	1.14587	1.3105	1.31088	1.43128	1.42563	1.58011	1.56829
1183.42	0.258115	0.245045	0.527671	0.509385	0.879345	0.888829	1.1392	1.14587	1.31048	1.31088	1.43108	1.42563	1.5804	1.56829
1183.62	0.258388	0.245058	0.527763	0.509416	0.879853	0.888845	1.13957	1.14587	1.31072	1.31088	1.43114	1.42563	1.58039	1.56829
1183.82	0.25827	0.245071	0.527671	0.509447	0.879767	0.88886	1.14006	1.14587	1.31066	1.31088	1.43147	1.42563	1.58004	1.56829
1184.02	0.258084	0.245083	0.527548	0.509477	0.880229	0.888875	1.13988	1.14587	1.31088	1.31088	1.43141	1.42563	1.57991	1.56829
1184.22	0.25803	0.245096	0.527501	0.509508	0.880187	0.88889	1.13967	1.14587	1.31124	1.31088	1.43153	1.42563	1.58037	1.56829
1184.42	0.258097	0.245109	0.527391	0.509538	0.880374	0.888905	1.13936	1.14587	1.31181	1.31088	1.43109	1.42563	1.58003	1.56829
1184.62	0.258616	0.245122	0.528072	0.509568	0.881494	0.88892	1.14001	1.14587	1.31277	1.31088	1.4314	1.42563	1.58052	1.56829
1184.82	0.258207	0.245135	0.528177	0.509598	0.881895	0.888935	1.13986	1.14587	1.31305	1.31088	1.4316	1.42563	1.58052	1.56829
1185.02	0.257871	0.245147	0.528384	0.509628	0.881933	0.888949	1.13978	1.14587	1.3135	1.31088	1.43152	1.42563	1.58107	1.56829
1185.22	0.257867	0.24516	0.528583	0.509658	0.881817	0.888964	1.14047	1.14587	1.31371	1.31088	1.43137	1.42563	1.58125	1.56829
1185.42	0.257771	0.245172	0.528572	0.509688	0.881378	0.888979	1.14001	1.14587	1.3136	1.31088	1.43102	1.42563	1.58111	1.56829
1185.62	0.257584	0.245185	0.528811	0.509717	0.881419	0.888993	1.14011	1.14587	1.31378	1.31088	1.43125	1.42563	1.58109	1.56829
1185.82	0.256934	0.245197	0.528806	0.509747	0.880863	0.889008	1.14047	1.14587	1.31321	1.31088	1.4308	1.42563	1.58069	1.56829
1186.02	0.256878	0.24521	0.528988	0.509776	0.880178	0.889022	1.14011	1.14587	1.31368	1.31088	1.43096	1.42563	1.58056	1.56829
1186.22	0.256578	0.245222	0.529087	0.509806	0.879436	0.889036	1.13987	1.14587	1.31363	1.31088	1.43087	1.42563	1.58054	1.56829
1186.42	0.25668	0.245235	0.529106	0.509835	0.879099	0.889051	1.14001	1.14587	1.31401	1.31088	1.43108	1.42563	1.58059	1.56829
1186.62	0.256273	0.245247	0.529238	0.509864	0.878642	0.889065	1.14043	1.14587	1.31412	1.31088	1.4311	1.42563	1.58041	1.56829
1186.82	0.256398	0.245259	0.529288	0.509893	0.878127	0.889079	1.14045	1.14587	1.31385	1.31088	1.43126	1.42563	1.5808	1.56829
1187.02	0.256459	0.245271	0.528808	0.509922	0.878074	0.889093	1.14063	1.14587	1.31389	1.31088	1.43134	1.42563	1.58068	1.56829
1187.22	0.257001	0.245283	0.528844	0.509951	0.878539	0.889107	1.14078	1.14587	1.31399	1.31088	1.43153	1.42563	1.58089	1.56829
1187.42	0.25768	0.245295	0.528945	0.509979	0.878579	0.889121	1.14076	1.14587	1.3141	1.31088	1.43201	1.42563	1.5811	1.56829
1187.62	0.258046	0.245307	0.529249	0.510008	0.878571	0.889135	1.14099	1.14587	1.3144	1.31088	1.43231	1.42563	1.58115	1.56829
1187.82	0.258366	0.245319	0.529617	0.510036	0.878934	0.889148	1.1411	1.14587	1.31441	1.31088	1.43225	1.42563	1.58165	1.56829
1188.02	0.258282	0.245331	0.529453	0.510065	0.879178	0.889162	1.14076	1.14587	1.31402	1.31088	1.43188	1.42563	1.58187	1.56829
1188.22	0.258322	0.245343	0.529544	0.510093	0.87927	0.889175	1.14073	1.14587	1.31394	1.31088	1.43153	1.42563	1.58156	1.56829
1188.42	0.25848	0.245355	0.529781	0.510121	0.879796	0.889189	1.14041	1.14587	1.31416	1.31088	1.43115	1.42563	1.58149	1.56829
1188.62	0.259037	0.245367	0.530317	0.510149	0.880672	0.889202	1.14077	1.14587	1.31441	1.31088	1.43113	1.42563	1.58177	1.56829
1188.82	0.25922	0.245379	0.530053	0.510177	0.880652	0.889216	1.14035	1.14587	1.31456	1.31088	1.43116	1.42563	1.58154	1.56829
1189.02	0.258891	0.245391	0.52973	0.510205	0.880479	0.889229	1.14029	1.14587	1.31425	1.31088	1.43081	1.42563	1.58156	1.56829
1189.22	0.258724	0.245402	0.529234	0.510233	0.880416	0.889242	1.13965	1.14587	1.31365	1.31088	1.43022	1.42563	1.58087	1.56829
1189.42	0.258393	0.245414	0.52911	0.51026	0.879989	0.889256	1.13888	1.14587	1.31328	1.31088	1.43016	1.42563	1.58024	1.56829
1189.62	0.258381	0.245425	0.529094	0.510288	0.880395	0.889269	1.13884	1.14587	1.31299	1.31088	1.43033	1.42563	1.58034	1.56829
1189.82	0.257844	0.245437	0.528816	0.510315	0.879914	0.889282	1.13858	1.14587	1.31231	1.31088	1.42995	1.42563	1.57969	1.56829
1190.02	0.258294	0.245448	0.52895	0.510343	0.879918	0.889295	1.13821	1.14587	1.31227	1.31088	1.43045	1.42563	1.57991	1.56829
1190.22	0.257925	0.24546	0.528339	0.51037	0.880037	0.889308	1.13811	1.14587	1.31149	1.31088	1.43046	1.42563	1.57933	1.56829
1190.42	0.258172	0.245471	0.528266	0.510397	0.87995	0.889321	1.13835	1.14587	1.31159	1.31088	1.43084	1.42563	1.57946	1.56829
1190.62	0.258502	0.245483	0.528337	0.510424	0.880022	0.889333	1.13878	1.14587	1.31174	1.31088	1.43128	1.42563	1.57999	1.56829
1190.82	0.258424	0.245494	0.52804	0.510451	0.879616	0.889346	1.13838	1.14587	1.3112	1.31088	1.43129	1.42563	1.58016	1.56829
1191.02	0.258638	0.245505	0.527875	0.510478	0.879681	0.889359	1.13838	1.14587	1.311	1.31088	1.43153	1.42563	1.58013	1.56829
1191.22	0.258894	0.245517	0.528365	0.510505	0.879766	0.889371	1.139	1.14587	1.31118	1.31088	1.43172	1.42563	1.58081	1.56829
1191.42	0.259204	0.245528	0.52867	0.510531	0.879968	0.889384	1.13973	1.14587	1.31174	1.31088	1.43276	1.42563	1.58177	1.56829
1191.62	0.259211	0.245539	0.528778	0.510558	0.879703	0.889396	1.13984	1.14587	1.31198	1.31088	1.43265	1.42563	1.58217	1.56829
1191.82	0.259165	0.24555	0.528558	0.510584	0.879487	0.889409	1.14022	1.14587	1.31209	1.31088	1.43253	1.42563	1.58271	1.56829
1192.02	0.259068	0.245561	0.528466	0.510611	0.879548	0.889421	1.1407	1.14587	1.31221	1.31088	1.43276	1.42563	1.58244	1.56829
1192.22	0.258901	0.245572	0.528671	0.510637	0.879663	0.889433	1.1406	1.14587	1.31255	1.31088	1.43278	1.42563	1.58223	1.56829
1192.42	0.259123	0.245583	0.52925	0.510663	0.88005	0.889445	1.14048	1.14587	1.31308	1.31088	1.43319	1.42563	1.58262	1.56829
1192.62	0.259401	0.245594	0.529117	0.510689	0.880582	0.889458	1.14131	1.14587	1.3135	1.31088	1.43329	1.42563	1.58265	1.56829
1192.82	0.259052	0.245605	0.528637	0.510715	0.879969	0.88947	1.14101	1.14587	1.31354	1.31088	1.43279	1.42563	1.58198	1.56829
1193.02	0.258546	0.245616	0.528331	0.510741	0.879768	0.889482	1.14082	1.14587	1.3132	1.31088	1.43225	1.42563	1.58143	1.56829
1193.22	0.258099	0.245627	0.528233	0.510767	0.879315	0.889494	1.14024	1.14587	1.31271	1.31088	1.432	1.42563	1.5809	1.56829
1193.42	0.257947	0.245637	0.528146	0.510792	0.879061	0.889506	1.14014	1.14587	1.31264	1.31088	1.43191	1.42563	1.58103	1.56829
1193.62	0.258479	0.245648	0.528066	0.510818	0.879247	0.889517	1.14034	1.14587	1.31253	1.31088	1.43174	1.42563	1.58156	1.56829
1193.82	0.258362	0.245659	0.528003	0.510843	0.879196	0.889529	1.14009	1.14587	1.31213	1.31088	1.43172	1.42563	1.58109	1.56829
1194.02	0.25885	0.245669	0.528234	0.510869	0.879238	0.889541	1.14012	1.14587	1.31229	1.31088	1.43188	1.42563	1.58179	1.56829
1194.22	0.258827	0.24568	0.528448	0.510894	0.87966	0.889553	1.14001	1.14587	1.31263	1.31088	1.43223	1.42563	1.5827	1.56829
1194.42	0.259567	0.245691	0.528844	0.510919	0.879932	0.889564	1.13996	1.14587	1.31335	1.31088	1.43292	1.42563	1.58326	1.56829
1194.62	0.260464	0.245701	0.529219	0.510944	0.880662	0.889576	1.14014	1.14587	1.31379	1.31088	1.43345	1.42563	1.58399	1.56829
1194.82	0.260441	0.245712	0.529475	0.510969	0.880219	0.889587	1.13998	1.14587	1.31345	1.31088	1.43363	1.42563	1.58355	1.56829
1195.02	0.261004	0.245722	0.529661	0.510994	0.880137	0.889599	1.14023	1.14587	1.31332	1.31088	1.4337	1.42563	1.58349	1.56829
1195.22	0.260798	0.245732	0.529349	0.511019	0.879648	0.88961	1.14006	1.14587	1.31315	1.31088	1.4334	1.42563	1.58331	1.56829
1195.42	0.260892	0.245743	0.529048	0.511044	0.879649	0.889621	1.14016	1.14587	1.31304	1.31088	1.43351	1.42563	1.58325	1.56829
1195.62	0.260875	0.245753	0.529227	0.511069	0.879244	0.889633	1.13974	1.14587	1.31237	1.31088	1.43291	1.42563	1.58284	1.56829
1195.82	0.260828	0.245763	0.529241	0.511093	0.879426	0.889644	1.13982	1.14587	1.31231	1.31088	1.43287	1.42563	1.58264	1.56829
1196.02	0.260871	0.245774	0.529282	0.511118	0.87995	0.889655	1.14004	1.14587	1.31196	1.31088	1.43291	1.42563	1.58203	1.56829
1196.22	0.260712	0.245784	0.529586	0.511142	0.879969	0.889666	1.14002	1.14587	1.31204	1.31088	1.43276	1.42563	1.58189	1.56829
1196.42	0.260914	0.245794	0.529834	0.511166	0.879943	0.889677	1.14008	1.14587	1.31224	1.31088	1.43285	1.42563	1.58189	1.56829
1196.62	0.260768	0.245804	0.529486	0.51119	0.880198	0.889688	1.1401	1.14587	1.31238	1.31088	1.4324	1.42563	1.58132	1.56829
1196.82	0.260476	0.245814	0.529221	0.511214	0.879645	0.889699	1.14011	1.14587	1.31203	1.31088	1.43189	1.42563	1.58034	1.56829
1197.02	0.260216	0.245824	0.529212	0.511239	0.879476	0.88971	1.13974	1.14587	1.31162	1.31088	1.43208	1.42563	1.58013	1.56829
1197.22	0.259964	0.245834	0.529086	0.511262	0.879316	0.889721	1.13984	1.14587	1.31155	1.31088	1.43217	1.42563	1.58002	1.56829
1197.42	0.260178	0.245844	0.528657	0.511286	0.879287	0.889731	1.1401	1.14587	1.31191	1.31088	1.4321	1.42563	1.58006	1.56829
1197.62	0.25996	0.245854	0.52822	0.51131	0.879182	0.889742	1.13972	1.14587	1.31187	1.31088	1.43194	1.42563	1.5799	1.56829
1197.82	0.259372	0.245864	0.52803	0.511334	0.879375	0.889753	1.13905	1.14587	1.31178	1.31088	1.43145	1.42563	1.57957	1.56829
1198.02	0.259463	0.245874	0.527821	0.511357	0.879208	0.889763	1.13895	1.14587	1.31194	1.31088	1.43183	1.42563	1.58005	1.56829
1198.22	0.259224	0.245884	0.528005	0.511381	0.879705	0.889774	1.1388	1.14587	1.31205	1.31088	1.43199	1.42563	1.57982	1.56829
1198.42	0.259805	0.245894	0.528293	0.511404	0.879942	0.889784	1.13911	1.14587	1.3124	1.31088	1.43259	1.42563	1.57962	1.56829
1198.62	0.259435	0.245903	0.528132	0.511427	0.87942	0.889795	1.13873	1.14587	1.3125	1.31088	1.43221	1.42563	1.57933	1.56829
1198.82	0.259563	0.245913	0.528139	0.511451	0.879065	0.889805	1.13876	1.14587	1.31245	1.31088	1.43186	1.42563	1.57907	1.56829
1199.02	0.259236	0.245923	0.527774	0.511474	0.878966	0.889815	1.13834	1.14587	1.3122	1.31088	1.43127	1.42563	1.57939	1.56829
1199.22	0.258982	0.245932	0.527346	0.511497	0.878789	0.889826	1.13741	1.14587	1.3119	1.31088	1.43054	1.42563	1.57936	1.56829
1199.42	0.259342	0.245942	0.527477	0.51152	0.879083	0.889836	1.13735	1.14587	1.31178	1.31088	1.43041	1.42563	1.57985	1.56829
1199.62	0.259442	0.245952	0.528	0.511543	0.87919	0.889846	1.13739	1.14587	1.31148	1.31088	1.43054	1.42563	1.58003	1.56829
1199.82	0.259366	0.245961	0.527888	0.511566	0.879338	0.889856	1.13739	1.14587	1.31169	1.31088	1.43072	1.42563	1.58016	1.56829
1200.02	0.259781	0.245971	0.527685	0.511588	0.879367	0.889866	1.13759	1.14587	1.31182	1.31088	1.4312	1.42563	1.58038	1.56829
1200.22	0.259998	0.24598	0.528458	0.511611	0.879571	0.889876	1.13775	1.14588	1.31297	1.31088	1.43173	1.42563	1.58121	1.56829
1200.42	0.260238	0.24599	0.528853	0.511633	0.879463	0.889886	1.13786	1.14588	1.31339	1.31088	1.43248	1.42563	1.58135	1.56829
1200.62	0.259864	0.245999	0.528658	0.511656	0.87959	0.889896	1.13779	1.14588	1.31298	1.31088	1.43269	1.42563	1.58099	1.56829
1200.82	0.260138	0.246008	0.528897	0.511678	0.879382	0.889906	1.13817	1.14588	1.31306	1.31088	1.43316	1.42563	1.5812	1.56829
1201.02	0.260171	0.246018	0.528995	0.511701	0.879171	0.889916	1.13815	1.14588	1.31301	1.31088	1.43336	1.42563	1.58111	1.56829
1201.22	0.260168	0.246027	0.528498	0.511723	0.879471	0.889926	1.13846	1.14588	1.31299	1.31088	1.43314	1.42563	1.58106	1.56829
1201.42	0.259683	0.246036	0.527915	0.511745	0.8793	0.889935	1.1381	1.14588	1.31232	1.31088	1.43276	1.42563	1.58087	1.56829
1201.62	0.259335	0.246045	0.527576	0.511767	0.879072	0.889945	1.13758	1.14588	1.31159	1.31088	1.43228	1.42563	1.5807	1.56829
1201.82	0.259013	0.246054	0.527483	0.511789	0.878669	0.889955	1.13762	1.14588	1.31066	1.31088	1.43166	1.42563	1.58007	1.56829
1202.02	0.259041	0.246064	0.527378	0.511811	0.878284	0.889964	1.13792	1.14588	1.31012	1.31088	1.43171	1.42563	1.57985	1.56829
1202.22	0.259054	0.246073	0.527529	0.511833	0.878707	0.889974	1.13865	1.14588	1.3104	1.31088	1.43175	1.42563	1.57944	1.56829
1202.42	0.259323	0.246082	0.527534	0.511855	0.878721	0.889983	1.13888	1.14588	1.31026	1.31088	1.43193	1.42563	1.57912	1.56829
1202.62	0.25935	0.246091	0.527198	0.511876	0.87839	0.889993	1.13866	1.14588	1.31012	1.31088	1.43139	1.42563	1.57892	1.56829
1202.82	0.259628	0.2461	0.527027	0.511898	0.878411	0.890002	1.13892	1.14588	1.31011	1.31088	1.43107	1.42563	1.57916	1.56829
1203.02	0.259168	0.246109	0.526485	0.511919	0.878196	0.890011	1.13845	1.14588	1.30976	1.31088	1.43065	1.42563	1.57906	1.56829
1203.22	0.259331	0.246118	0.526832	0.511941	0.8784	0.89002	1.13818	1.14588	1.30965	1.31088	1.4308	1.42563	1.57912	1.56829
1203.42	0.259391	0.246127	0.526847	0.511962	0.878419	0.89003	1.13835	1.14588	1.30969	1.31088	1.43136	1.42563	1.57894	1.56829
1203.62	0.25956	0.246135	0.527621	0.511983	0.878868	0.890039	1.13884	1.14588	1.31016	1.31088	1.43198	1.42563	1.57909	1.56829
1203.82	0.259725	0.246144	0.528256	0.512004	0.878872	0.890048	1.1391	1.14588	1.31062	1.31088	1.43236	1.42563	1.5791	1.56829
1204.02	0.260144	0.246153	0.529034	0.512026	0.879224	0.890057	1.13934	1.14588	1.31107	1.31088	1.43318	1.42563	1.57959	1.56829
1204.22	0.259668	0.246162	0.52914	0.512047	0.878856	0.890066	1.13883	1.14588	1.31089	1.31088	1.43291	1.42563	1.57941	1.56829
1204.42	0.259964	0.24617	0.529452	0.512068	0.878349	0.890075	1.1391	1.14588	1.31122	1.31088	1.43317	1.42563	1.57935	1.56829
1204.62	0.259786	0.246179	0.529151	0.512088	0.878041	0.890084	1.13851	1.14588	1.31118	1.31088	1.43278	1.42563	1.57938	1.56829
1204.82	0.260213	0.246188	0.529331	0.512109	0.87853	0.890093	1.13879	1.14588	1.3118	1.31088	1.43234	1.42563	1.57992	1.56829
1205.02	0.260048	0.246196	0.529307	0.51213	0.878475	0.890102	1.13883	1.14588	1.31191	1.31088	1.43207	1.42563	1.58	1.56829
1205.22	0.259577	0.246205	0.528938	0.512151	0.87874	0.890111	1.13866	1.14588	1.31171	1.31088	1.43166	1.42563	1.58023	1.56829
1205.42	0.259351	0.246214	0.529131	0.512171	0.878464	0.890119	1.1381	1.14588	1.31102	1.31088	1.43087	1.42563	1.57996	1.56829
1205.62	0.259665	0.246222	0.529151	0.512192	0.878012	0.890128	1.13782	1.14588	1.31057	1.31088	1.43025	1.42563	1.57955	1.56829
1205.82	0.259124	0.246231	0.529312	0.512212	0.8777	0.890137	1.13789	1.14588	1.31019	1.31088	1.42979	1.42563	1.5791	1.56829
1206.02	0.259037	0.246239	0.529009	0.512232	0.877422	0.890145	1.13759	1.14588	1.31009	1.31088	1.4295	1.42563	1.57865	1.56829
1206.22	0.259466	0.246247	0.529192	0.512253	0.877862	0.890154	1.13807	1.14588	1.31038	1.31088	1.42954	1.42563	1.57834	1.56829
1206.42	0.259743	0.246256	0.529263	0.512273	0.877924	0.890163	1.13788	1.14588	1.30995	1.31088	1.42937	1.42563	1.57828	1.56829
1206.62	0.259946	0.246264	0.529353	0.512293	0.877561	0.890171	1.13827	1.14588	1.3099	1.31088	1.42908	1.42563	1.57817	1.56829
1206.82	0.259791	0.246273	0.529345	0.512313	0.87756	0.89018	1.13847	1.14588	1.30966	1.31088	1.42865	1.42563	1.57829	1.56829
1207.02	0.259846	0.246281	0.52971	0.512333	0.878237	0.890188	1.13877	1.14588	1.30978	1.31088	1.42913	1.42563	1.57882	1.56829
1207.22	0.260064	0.246289	0.530288	0.512353	0.87841	0.890196	1.13937	1.14588	1.31009	1.31088	1.42987	1.42563	1.57913	1.56829
1207.42	0.260316	0.246297	0.530302	0.512373	0.878568	0.890205	1.13952	1.14588	1.31005	1.31088	1.43014	1.42563	1.57948	1.56829
1207.62	0.260613	0.246306	0.531175	0.512392	0.878888	0.890213	1.13992	1.14588	1.31049	1.31088	1.43074	1.42563	1.57944	1.56829
1207.82	0.260571	0.246314	0.531416	0.512412	0.878917	0.890221	1.13988	1.14588	1.31024	1.31088	1.43112	1.42563	1.57942	1.56829
1208.02	0.259928	0.246322	0.530706	0.512432	0.878808	0.890229	1.13909	1.14588	1.30944	1.31088	1.43091	1.42563	1.5796	1.56829
1208.22	0.259267	0.24633	0.529578	0.512451	0.877981	0.890238	1.13832	1.14588	1.30923	1.31088	1.43068	1.42563	1.57961	1.56829
1208.42	0.25964	0.246338	0.529706	0.512471	0.878174	0.890246	1.13872	1.14588	1.31032	1.31088	1.43127	1.42563	1.58004	1.56829
1208.62	0.259491	0.246346	0.529048	0.51249	0.878079	0.890254	1.1384	1.14588	1.31011	1.31088	1.43126	1.42563	1.58012	1.56829
1208.82	0.259566	0.246354	0.529146	0.512509	0.878756	0.890262	1.13892	1.14588	1.31066	1.31088	1.43152	1.42563	1.58084	1.56829
1209.02	0.259231	0.246362	0.529241	0.512529	0.878426	0.89027	1.13868	1.14588	1.31059	1.31088	1.43183	1.42563	1.58087	1.56829
1209.22	0.259472	0.24637	0.529032	0.512548	0.879119	0.890278	1.13891	1.14588	1.31073	1.31088	1.43193	1.42563	1.58063	1.56829
1209.42	0.259849	0.246378	0.529021	0.512567	0.878885	0.890286	1.13839	1.14588	1.31072	1.31088	1.43175	1.42563	1.58044	1.56829
1209.62	0.260079	0.246386	0.5291	0.512586	0.879156	0.890294	1.1384	1.14588	1.31113	1.31088	1.43208	1.42563	1.58064	1.56829
1209.82	0.259788	0.246394	0.529111	0.512605	0.878769	0.890301	1.13843	1.14588	1.31142	1.31088	1.43199	1.42563	1.58067	1.56829
1210.02	0.260224	0.246402	0.529044	0.512624	0.87871	0.890309	1.13859	1.14588	1.31146	1.31088	1.43164	1.42563	1.5804	1.56829
1210.22	0.261401	0.246409	0.529901	0.512643	0.879672	0.890317	1.13933	1.14588	1.31219	1.31088	1.43188	1.42563	1.58077	1.56829
1210.42	0.261758	0.246417	0.529707	0.512661	0.879505	0.890325	1.13925	1.14588	1.31254	1.31088	1.43186	1.42563	1.58038	1.56829
1210.62	0.261826	0.246425	0.529813	0.51268	0.879694	0.890332	1.13949	1.14588	1.31287	1.31088	1.43162	1.42563	1.58018	1.56829
1210.82	0.261714	0.246433	0.530098	0.512699	0.880101	0.89034	1.13953	1.14588	1.31287	1.31088	1.43121	1.42563	1.58079	1.56829
1211.02	0.261769	0.24644	0.529886	0.512717	0.880082	0.890348	1.13943	1.14588	1.31338	1.31088	1.4314	1.42563	1.58096	1.56829
1211.22	0.262165	0.246448	0.529764	0.512736	0.879863	0.890355	1.13937	1.14588	1.31332	1.31088	1.43143	1.42563	1.58087	1.56829
1211.42	0.26213	0.246455	0.529594	0.512754	0.879632	0.890363	1.13897	1.14588	1.31316	1.31088	1.43138	1.42563	1.58064	1.56829
1211.62	0.261713	0.246463	0.529608	0.512772	0.879509	0.89037	1.13894	1.14588	1.31338	1.31088	1.43128	1.42563	1.58033	1.56829
1211.82	0.261188	0.246471	0.52925	0.512791	0.878781	0.890378	1.13807	1.14588	1.31273	1.31088	1.43073	1.42563	1.58066	1.56829
1212.02	0.260821	0.246478	0.528827	0.512809	0.878345	0.890385	1.13799	1.14588	1.31273	1.31088	1.43095	1.42563	1.58107	1.56829
1212.22	0.261275	0.246486	0.529012	0.512827	0.878142	0.890392	1.13833	1.14588	1.31343	1.31088	1.43114	1.42563	1.58172	1.56829
1212.42	0.26125	0.246493	0.52918	0.512845	0.877912	0.8904	1.13839	1.14588	1.31265	1.31088	1.43146	1.42563	1.58121	1.56829
1212.62	0.261444	0.246501	0.529202	0.512863	0.878281	0.890407	1.13863	1.14588	1.31254	1.31088	1.43204	1.42563	1.58155	1.56829
1212.82	0.260907	0.246508	0.52935	0.512881	0.877773	0.890414	1.13873	1.14588	1.31242	1.31088	1.43212	1.42563	1.58148	1.56829
1213.02	0.261044	0.246515	0.529398	0.512899	0.877587	0.890422	1.13856	1.14588	1.31177	1.31088	1.43242	1.42563	1.5815	1.56829
1213.22	0.261137	0.246523	0.529264	0.512917	0.878022	0.890429	1.13878	1.14588	1.31176	1.31088	1.43264	1.42563	1.58145	1.56829
1213.42	0.260707	0.24653	0.529334	0.512934	0.877392	0.890436	1.13835	1.14588	1.31139	1.31088	1.43244	1.42563	1.58168	1.56829
1213.62	0.260452	0.246537	0.529219	0.512952	0.877375	0.890443	1.13824	1.14588	1.31091	1.31088	1.43204	1.42563	1.58136	1.56829
1213.82	0.260707	0.246545	0.529573	0.51297	0.877267	0.89045	1.13849	1.14588	1.31084	1.31088	1.43186	1.42563	1.58121	1.56829
1214.02	0.260673	0.246552	0.529824	0.512987	0.87756	0.890457	1.13858	1.14588	1.31042	1.31088	1.4315	1.42563	1.58079	1.56829
1214.22	0.260224	0.246559	0.529624	0.513005	0.877858	0.890464	1.138	1.14588	1.31038	1.31088	1.43094	1.42563	1.58022	1.56829
1214.42	0.259604	0.246566	0.529119	0.513022	0.877769	0.890471	1.13729	1.14588	1.31003	1.31088	1.43072	1.42563	1.57978	1.56829
1214.62	0.259262	0.246574	0.529259	0.513039	0.878293	0.890478	1.13706	1.14588	1.30975	1.31088	1.43068	1.42563	1.57978	1.56829
1214.82	0.258833	0.246581	0.529129	0.513057	0.878204	0.890485	1.13701	1.14588	1.30933	1.31088	1.4304	1.42563	1.57948	1.56829
1215.02	0.258762	0.246588	0.528793	0.513074	0.877694	0.890492	1.13652	1.14588	1.30897	1.31088	1.42979	1.42563	1.57885	1.56829
1215.22	0.259055	0.246595	0.528752	0.513091	0.877613	0.890499	1.13699	1.14588	1.30879	1.31088	1.42956	1.42563	1.57827	1.56829
1215.42	0.25918	0.246602	0.529028	0.513108	0.877887	0.890505	1.13761	1.14588	1.3094	1.31088	1.42959	1.42563	1.57831	1.56829
1215.62	0.259327	0.246609	0.529326	0.513125	0.877951	0.890512	1.13787	1.14588	1.3097	1.31088	1.4297	1.42563	1.57875	1.56829
1215.82	0.259682	0.246616	0.52949	0.513142	0.877911	0.890519	1.13825	1.14588	1.30991	1.31088	1.43023	1.42563	1.57878	1.56829
1216.02	0.260447	0.246623	0.529963	0.513159	0.878207	0.890526	1.13948	1.14588	1.31052	1.31088	1.4308	1.42563	1.57933	1.56829
1216.22	0.261133	0.24663	0.530106	0.513176	0.878582	0.890532	1.1397	1.14588	1.31112	1.31088	1.43093	1.42563	1.57979	1.56829
1216.42	0.261651	0.246637	0.53014	0.513193	0.878808	0.890539	1.14005	1.14588	1.31093	1.31088	1.43178	1.42563	1.57955	1.56829
1216.62	0.26264	0.246644	0.530904	0.513209	0.879714	0.890546	1.14081	1.14588	1.31216	1.31088	1.43229	1.42563	1.58048	1.56829
1216.82	0.262859	0.246651	0.531235	0.513226	0.879431	0.890552	1.1409	1.14588	1.3126	1.31088	1.43219	1.42563	1.58072	1.56829
1217.02	0.263604	0.246657	0.53151	0.513243	0.880232	0.890559	1.1412	1.14588	1.31316	1.31088	1.43258	1.42563	1.58168	1.56829
1217.22	0.263854	0.246664	0.531519	0.513259	0.880172	0.890565	1.14138	1.14588	1.31369	1.31088	1.43288	1.42563	1.58158	1.56829
1217.42	0.264161	0.246671	0.53149	0.513276	0.879946	0.890572	1.14111	1.14588	1.3134	1.31088	1.43273	1.42563	1.58163	1.56829
1217.62	0.264933	0.246678	0.531737	0.513292	0.880215	0.890578	1.14127	1.14588	1.31372	1.31088	1.43277	1.42563	1.58157	1.56829
1217.82	0.265191	0.246685	0.532065	0.513308	0.880557	0.890584	1.1415	1.14588	1.31398	1.31088	1.4328	1.42563	1.58212	1.56829
1218.02	0.264489	0.246691	0.531979	0.513325	0.880205	0.890591	1.14107	1.14588	1.31342	1.31088	1.43233	1.42563	1.5818	1.56829
1218.22	0.264032	0.246698	0.531746	0.513341	0.879854	0.890597	1.14069	1.14588	1.31316	1.31088	1.43184	1.42563	1.58148	1.56829
1218.42	0.263639	0.246705	0.531115	0.513357	0.879174	0.890603	1.14002	1.14588	1.3126	1.31088	1.43168	1.42563	1.58162	1.56829
1218.62	0.26336	0.246711	0.530984	0.513373	0.879189	0.89061	1.13963	1.14588	1.3124	1.31088	1.43168	1.42563	1.58165	1.56829
1218.82	0.26314	0.246718	0.530738	0.513389	0.879045	0.890616	1.13982	1.14588	1.31208	1.31088	1.43126	1.42563	1.58152	1.56829
1219.02	0.262562	0.246724	0.530577	0.513405	0.878494	0.890622	1.1394	1.14588	1.31151	1.31088	1.43046	1.42563	1.58143	1.56829
1219.22	0.262549	0.246731	0.530102	0.513421	0.878402	0.890628	1.13936	1.14588	1.31125	1.31088	1.43046	1.42563	1.5813	1.56829
1219.42	0.26212	0.246738	0.529942	0.513437	0.878328	0.890634	1.13926	1.14588	1.311	1.31088	1.43019	1.42563	1.58143	1.56829
1219.62	0.261819	0.246744	0.529501	0.513453	0.877803	0.89064	1.13895	1.14588	1.31033	1.31088	1.43012	1.42563	1.58116	1.56829
1219.82	0.261814	0.246751	0.529278	0.513469	0.877679	0.890647	1.13898	1.14588	1.31033	1.31088	1.43015	1.42563	1.58115	1.56829
1220.02	0.261856	0.246757	0.529474	0.513484	0.877792	0.890653	1.13883	1.14588	1.31027	1.31088	1.43007	1.42563	1.5815	1.56829
1220.22	0.262279	0.246763	0.529378	0.5135	0.877704	0.890659	1.13817	1.14588	1.31034	1.31088	1.43019	1.42563	1.58141	1.56829
1220.42	0.262649	0.24677	0.529915	0.513516	0.87812	0.890665	1.13855	1.14588	1.31056	1.31088	1.43029	1.42563	1.58163	1.56829
1220.62	0.263269	0.246776	0.530789	0.513531	0.878395	0.890671	1.13888	1.14588	1.31128	1.31088	1.43062	1.42563	1.58225	1.56829
1220.82	0.262871	0.246783	0.530437	0.513547	0.877954	0.890676	1.13833	1.14588	1.31146	1.31088	1.43035	1.42563	1.58202	1.56829
1221.02	0.262723	0.246789	0.530159	0.513562	0.877574	0.890682	1.13845	1.14588	1.3112	1.31088	1.43012	1.42563	1.58187	1.56829
1221.22	0.26192	0.246795	0.529916	0.513577	0.876425	0.890688	1.13804	1.14588	1.31032	1.31088	1.42964	1.42563	1.58072	1.56829
1221.42	0.262066	0.246802	0.530227	0.513593	0.876272	0.890694	1.13796	1.14588	1.31035	1.31088	1.42969	1.42563	1.58049	1.56829
1221.62	0.261905	0.246808	0.530385	0.513608	0.876425	0.8907	1.13806	1.14588	1.31055	1.31088	1.42969	1.42563	1.58031	1.56829
1221.82	0.261395	0.246814	0.530059	0.513623	0.876336	0.890706	1.13777	1.14588	1.30997	1.31088	1.42952	1.42563	1.57969	1.56829
1222.02	0.261272	0.24682	0.529973	0.513638	0.876264	0.890711	1.13763	1.14588	1.30999	1.31088	1.42897	1.42563	1.57901	1.56829
1222.22	0.260963	0.246826	0.529323	0.513653	0.875983	0.890717	1.13717	1.14588	1.30983	1.31088	1.42841	1.42563	1.57859	1.56829
1222.42	0.260399	0.246833	0.528872	0.513668	0.87613	0.890723	1.13685	1.14588	1.30972	1.31088	1.42838	1.42563	1.57872	1.56829
1222.62	0.260164	0.246839	0.52877	0.513683	0.876671	0.890728	1.13676	1.14588	1.30976	1.31088	1.42825	1.42563	1.57856	1.56829
1222.82	0.260589	0.246845	0.528802	0.513698	0.876643	0.890734	1.13669	1.14588	1.3094	1.31088	1.42842	1.42563	1.57811	1.56829
1223.02	0.260637	0.246851	0.529025	0.513713	0.876578	0.89074	1.13642	1.14588	1.30922	1.31088	1.42798	1.42563	1.5781	1.56829
1223.22	0.261049	0.246857	0.528963	0.513728	0.876609	0.890745	1.13613	1.14588	1.30929	1.31088	1.42798	1.42563	1.57774	1.56829
1223.42	0.261042	0.246863	0.529201	0.513743	0.876728	0.890751	1.13599	1.14588	1.30934	1.31088	1.42824	1.42563	1.57831	1.56829
1223.62	0.261379	0.246869	0.529219	0.513757	0.876924	0.890756	1.13592	1.14588	1.30959	1.31088	1.42871	1.42563	1.57828	1.56829
1223.82	0.261842	0.246875	0.529508	0.513772	0.877104	0.890762	1.13582	1.14588	1.30975	1.31088	1.42898	1.42563	1.57848	1.56829
1224.02	0.262482	0.246881	0.530203	0.513786	0.877366	0.890767	1.13612	1.14588	1.30963	1.31088	1.42976	1.42563	1.57852	1.56829
1224.22	0.263078	0.246887	0.5308	0.513801	0.877577	0.890773	1.13636	1.14588	1.30996	1.31088	1.43052	1.42563	1.57907	1.56829
1224.42	0.263092	0.246893	0.530728	0.513815	0.877848	0.890778	1.13674	1.14588	1.31002	1.31088	1.43073	1.42563	1.57966	1.56829
1224.62	0.263645	0.246899	0.531284	0.51383	0.877855	0.890783	1.13679	1.14588	1.31003	1.31088	1.43143	1.42563	1.57963	1.56829
1224.82	0.26296	0.246905	0.531191	0.513844	0.877679	0.890789	1.13642	1.14588	1.30979	1.31088	1.43194	1.42563	1.5799	1.56829
1225.02	0.262717	0.246911	0.531339	0.513859	0.877451	0.890794	1.13683	1.14588	1.30975	1.31088	1.43238	1.42563	1.58007	1.56829
1225.22	0.262631	0.246917	0.531696	0.513873	0.877639	0.890799	1.13705	1.14588	1.3097	1.31088	1.4327	1.42563	1.58033	1.56829
1225.42	0.263115	0.246922	0.531532	0.513887	0.87831	0.890805	1.13752	1.14588	1.31012	1.31088	1.43304	1.42563	1.58048	1.56829
1225.62	0.262723	0.246928	0.531005	0.513901	0.878416	0.89081	1.13762	1.14588	1.30948	1.31088	1.43283	1.42563	1.58022	1.56829
1225.82	0.262483	0.246934	0.530862	0.513915	0.878687	0.890815	1.13779	1.14588	1.30941	1.31088	1.43309	1.42563	1.58002	1.56829
1226.02	0.262341	0.24694	0.530849	0.513929	0.878774	0.89082	1.13851	1.14588	1.31002	1.31088	1.43275	1.42563	1.58027	1.56829
1226.22	0.2621	0.246945	0.530772	0.513943	0.878745	0.890825	1.13869	1.14588	1.31046	1.31088	1.43269	1.42563	1.58092	1.56829
1226.42	0.262183	0.246951	0.531205	0.513957	0.879146	0.890831	1.13956	1.14588	1.3107	1.31088	1.4326	1.42563	1.5814	1.56829
1226.62	0.262103	0.246957	0.531303	0.513971	0.878565	0.890836	1.13956	1.14588	1.31027	1.31088	1.43201	1.42563	1.58095	1.56829
1226.82	0.262075	0.246963	0.531462	0.513985	0.877847	0.890841	1.13931	1.14588	1.30999	1.31088	1.43146	1.42563	1.58086	1.56829
1227.02	0.262114	0.246968	0.531869	0.513999	0.87809	0.890846	1.13961	1.14588	1.3104	1.31088	1.43081	1.42563	1.58136	1.56829
1227.22	0.261576	0.246974	0.531624	0.514013	0.877519	0.890851	1.13936	1.14588	1.31042	1.31088	1.43048	1.42563	1.58139	1.56829
1227.42	0.261442	0.246979	0.531549	0.514026	0.877372	0.890856	1.13965	1.14588	1.31021	1.31088	1.43024	1.42563	1.58173	1.56829
1227.62	0.261451	0.246985	0.531337	0.51404	0.876993	0.890861	1.13931	1.14588	1.30983	1.31088	1.42964	1.42563	1.5811	1.56829
1227.82	0.262006	0.246991	0.531397	0.514054	0.876887	0.890866	1.13903	1.14588	1.3097	1.31088	1.42969	1.42563	1.58099	1.56829
1228.02	0.262081	0.246996	0.530999	0.514067	0.876647	0.890871	1.13861	1.14588	1.30944	1.31088	1.42999	1.42563	1.58041	1.56829
1228.22	0.261619	0.247002	0.530868	0.514081	0.876715	0.890876	1.1382	1.14588	1.30907	1.31088	1.42969	1.42563	1.58032	1.56829
1228.42	0.26141	0.247007	0.530754	0.514094	0.876699	0.890881	1.13757	1.14588	1.30897	1.31088	1.42958	1.42563	1.5801	1.56829
1228.62	0.261477	0.247013	0.531217	0.514107	0.87654	0.890885	1.13671	1.14588	1.30923	1.31088	1.4298	1.42563	1.57965	1.56829
1228.82	0.261116	0.247018	0.530892	0.514121	0.876583	0.89089	1.13601	1.14588	1.30929	1.31088	1.43032	1.42563	1.58002	1.56829
1229.02	0.261506	0.247023	0.53054	0.514134	0.87678	0.890895	1.13602	1.14588	1.30945	1.31088	1.43015	1.42563	1.57959	1.56829
1229.22	0.261882	0.247029	0.530395	0.514147	0.877066	0.8909	1.13599	1.14588	1.30912	1.31088	1.43031	1.42563	1.57977	1.56829
1229.42	0.261887	0.247034	0.53013	0.514161	0.877603	0.890905	1.13587	1.14588	1.30917	1.31088	1.43046	1.42563	1.57965	1.56829
1229.62	0.262234	0.24704	0.530812	0.514174	0.877852	0.890909	1.13581	1.14588	1.30918	1.31088	1.43127	1.42563	1.5799	1.56829
1229.82	0.262372	0.247045	0.531064	0.514187	0.878103	0.890914	1.13595	1.14588	1.30984	1.31088	1.43207	1.42563	1.58042	1.56829
1230.02	0.263012	0.24705	0.531247	0.5142	0.878598	0.890919	1.1365	1.14588	1.31058	1.31088	1.43217	1.42563	1.58069	1.56829
1230.22	0.263415	0.247056	0.531484	0.514213	0.878819	0.890923	1.13635	1.14588	1.31088	1.31088	1.43192	1.42563	1.58116	1.56829
1230.42	0.263423	0.247061	0.531474	0.514226	0.878617	0.890928	1.13621	1.14588	1.31072	1.31088	1.43136	1.42563	1.58054	1.56829
1230.62	0.263001	0.247066	0.53143	0.514239	0.877912	0.890933	1.13598	1.14588	1.31057	1.31088	1.43137	1.42563	1.58024	1.56829
1230.82	0.262462	0.247071	0.530935	0.514252	0.877576	0.890937	1.13588	1.14588	1.31051	1.31088	1.43111	1.42563	1.58037	1.56829
1231.02	0.262727	0.247077	0.530959	0.514264	0.877905	0.890942	1.13676	1.14588	1.31043	1.31088	1.43113	1.42563	1.58027	1.56829
1231.22	0.262096	0.247082	0.530484	0.514277	0.877085	0.890946	1.13638	1.14588	1.31025	1.31088	1.43055	1.42563	1.57977	1.56829
1231.42	0.262249	0.247087	0.530723	0.51429	0.876912	0.890951	1.13688	1.14588	1.3104	1.31088	1.43077	1.42563	1.57979	1.56829
1231.62	0.262093	0.247092	0.530562	0.514302	0.87676	0.890955	1.13627	1.14588	1.31003	1.31088	1.43033	1.42563	1.5795	1.56829
1231.82	0.262379	0.247097	0.530099	0.514315	0.876384	0.89096	1.13622	1.14588	1.31008	1.31088	1.42999	1.42563	1.57901	1.56829
1232.02	0.26184	0.247103	0.529867	0.514328	0.875822	0.890964	1.1362	1.14588	1.31	1.31088	1.42956	1.42563	1.57872	1.56829
1232.22	0.261667	0.247108	0.530334	0.51434	0.875897	0.890969	1.13663	1.14588	1.31029	1.31088	1.42905	1.42563	1.57898	1.56829
1232.42	0.261471	0.247113	0.53021	0.514353	0.875425	0.890973	1.13612	1.14588	1.31054	1.31088	1.42899	1.42563	1.57855	1.56829
1232.62	0.261418	0.247118	0.529841	0.514365	0.875194	0.890977	1.13565	1.14588	1.31007	1.31088	1.4286	1.42563	1.57848	1.56829
1232.82	0.261797	0.247123	0.529922	0.514378	0.875811	0.890982	1.13592	1.14588	1.31003	1.31088	1.42903	1.42563	1.57909	1.56829
1233.02	0.261945	0.247128	0.530131	0.51439	0.875978	0.890986	1.13638	1.14588	1.31001	1.31088	1.42903	1.42563	1.57912	1.56829
1233.22	0.261911	0.247133	0.530551	0.514402	0.875895	0.890991	1.13646	1.14588	1.30991	1.31088	1.42899	1.42563	1.57978	1.56829
1233.42	0.261788	0.247138	0.530478	0.514414	0.876513	0.890995	1.13621	1.14588	1.30988	1.31088	1.42882	1.42563	1.57984	1.56829
1233.62	0.262165	0.247143	0.530798	0.514427	0.876297	0.890999	1.13607	1.14588	1.30988	1.31088	1.42888	1.42563	1.58013	1.56829
1233.82	0.26217	0.247148	0.530543	0.514439	0.875958	0.891003	1.13621	1.14588	1.31004	1.31088	1.42864	1.42563	1.58017	1.56829
1234.02	0.262248	0.247153	0.530398	0.514451	0.876058	0.891008	1.13592	1.14588	1.30989	1.31088	1.42836	1.42563	1.58008	1.56829
1234.22	0.262405	0.247158	0.530333	0.514463	0.876078	0.891012	1.13546	1.14588	1.30984	1.31088	1.42834	1.42563	1.58068	1.56829
1234.42	0.262126	0.247163	0.530256	0.514475	0.875692	0.891016	1.13518	1.14588	1.31003	1.31088	1.4285	1.42563	1.58062	1.56829
1234.62	0.261987	0.247167	0.529918	0.514487	0.875687	0.89102	1.13537	1.14588	1.30975	1.31088	1.42872	1.42563	1.58064	1.56829
1234.82	0.261884	0.247172	0.529606	0.514499	0.875367	0.891024	1.13543	1.14588	1.30926	1.31088	1.42872	1.42563	1.58025	1.56829
1235.02	0.261848	0.247177	0.529455	0.514511	0.875301	0.891028	1.13556	1.14588	1.30884	1.31088	1.42877	1.42563	1.57996	1.56829
1235.22	0.26197	0.247182	0.529526	0.514523	0.875185	0.891032	1.13538	1.14588	1.30909	1.31088	1.42887	1.42563	1.57982	1.56829
1235.42	0.262312	0.247187	0.530008	0.514535	0.875306	0.891037	1.13588	1.14588	1.3095	1.31088	1.42944	1.42563	1.58	1.56829
1235.62	0.262199	0.247192	0.529834	0.514546	0.875395	0.891041	1.13571	1.14588	1.30938	1.31088	1.42909	1.42563	1.57995	1.56829
1235.82	0.26279	0.247196	0.529691	0.514558	0.87498	0.891045	1.13575	1.14588	1.30983	1.31088	1.42937	1.42563	1.57964	1.56829
1236.02	0.262889	0.247201	0.529992	0.51457	0.875161	0.891049	1.13611	1.14588	1.31026	1.31088	1.42968	1.42563	1.57999	1.56829
1236.22	0.262888	0.247206	0.529623	0.514581	0.874965	0.891053	1.13587	1.14588	1.31021	1.31088	1.42946	1.42563	1.57942	1.56829
1236.42	0.26268	0.247211	0.529412	0.514593	0.874999	0.891057	1.13562	1.14588	1.31017	1.31088	1.42963	1.42563	1.57898	1.56829
1236.62	0.262903	0.247215	0.529553	0.514605	0.875659	0.891061	1.1357	1.14588	1.31016	1.31088	1.42993	1.42563	1.57936	1.56829
1236.82	0.262779	0.24722	0.529916	0.514616	0.875732	0.891065	1.13584	1.14588	1.30986	1.31088	1.42956	1.42563	1.57881	1.56829
1237.02	0.26258	0.247225	0.530089	0.514628	0.875483	0.891068	1.13575	1.14588	1.3099	1.31088	1.42907	1.42563	1.57857	1.56829
1237.22	0.262397	0.247229	0.53022	0.514639	0.875534	0.891072	1.13574	1.14588	1.30997	1.31088	1.429	1.42563	1.57852	1.56829
1237.42	0.262501	0.247234	0.530392	0.51465	0.87639	0.891076	1.13586	1.14588	1.31023	1.31088	1.42934	1.42563	1.57868	1.56829
1237.62	0.262554	0.247238	0.53077	0.514662	0.876738	0.89108	1.13624	1.14588	1.31044	1.31088	1.4297	1.42563	1.57897	1.56829
1237.82	0.262081	0.247243	0.530597	0.514673	0.877085	0.891084	1.13642	1.14588	1.31005	1.31088	1.42918	1.42563	1.57887	1.56829
1238.02	0.261767	0.247248	0.530827	0.514684	0.877766	0.891088	1.13659	1.14588	1.31005	1.31088	1.42939	1.42563	1.57933	1.56829
1238.22	0.262015	0.247252	0.531067	0.514695	0.878087	0.891092	1.13679	1.14588	1.3103	1.31088	1.42965	1.42563	1.57978	1.56829
1238.42	0.261574	0.247257	0.531149	0.514707	0.877816	0.891095	1.13687	1.14588	1.31005	1.31088	1.42975	1.42563	1.5797	1.56829
1238.62	0.261349	0.247261	0.530599	0.514718	0.877698	0.891099	1.13667	1.14588	1.30954	1.31088	1.42972	1.42563	1.57979	1.56829
1238.82	0.261375	0.247266	0.530721	0.514729	0.877426	0.891103	1.13687	1.14588	1.3096	1.31088	1.4302	1.42563	1.5801	1.56829
1239.02	0.261196	0.24727	0.530249	0.51474	0.876901	0.891107	1.13649	1.14588	1.30945	1.31088	1.43016	1.42563	1.58021	1.56829
1239.22	0.261317	0.247275	0.530305	0.514751	0.876945	0.89111	1.13652	1.14588	1.30978	1.31088	1.43037	1.42563	1.58039	1.56829
1239.42	0.261216	0.247279	0.530379	0.514762	0.87681	0.891114	1.13634	1.14588	1.31034	1.31088	1.43068	1.42563	1.581	1.56829
1239.62	0.261177	0.247284	0.529963	0.514773	0.876357	0.891118	1.13641	1.14588	1.30998	1.31088	1.43072	1.42563	1.58126	1.56829
1239.82	0.261721	0.247288	0.529875	0.514784	0.876218	0.891121	1.13671	1.14588	1.30993	1.31088	1.43057	1.42563	1.5816	1.56829
1240.02	0.26183	0.247292	0.529862	0.514795	0.876088	0.891125	1.13661	1.14588	1.31005	1.31088	1.43043	1.42563	1.58223	1.56829
1240.22	0.26185	0.247297	0.529657	0.514805	0.875285	0.891129	1.13608	1.14588	1.31011	1.31088	1.4303	1.42563	1.58202	1.56829
1240.42	0.262408	0.247301	0.530044	0.514816	0.875878	0.891132	1.13685	1.14588	1.31045	1.31088	1.43081	1.42563	1.58255	1.56829
1240.62	0.262696	0.247305	0.530085	0.514827	0.875586	0.891136	1.13679	1.14588	1.31013	1.31088	1.43063	1.42563	1.58234	1.56829
1240.82	0.262629	0.24731	0.530364	0.514838	0.875705	0.891139	1.13678	1.14588	1.30992	1.31088	1.43023	1.42563	1.58214	1.56829
1241.02	0.262735	0.247314	0.530584	0.514848	0.875769	0.891143	1.13686	1.14588	1.31043	1.31088	1.43057	1.42563	1.58227	1.56829
1241.22	0.262663	0.247318	0.53065	0.514859	0.876031	0.891146	1.13707	1.14588	1.31014	1.31088	1.43074	1.42563	1.58162	1.56829
1241.42	0.262811	0.247323	0.530689	0.514869	0.876323	0.89115	1.13702	1.14588	1.31003	1.31088	1.4306	1.42563	1.58121	1.56829
1241.62	0.262896	0.247327	0.530692	0.51488	0.87658	0.891153	1.13756	1.14588	1.30991	1.31088	1.43047	1.42563	1.58078	1.56829
1241.82	0.263025	0.247331	0.530638	0.51489	0.876696	0.891157	1.13753	1.14588	1.30976	1.31088	1.4299	1.42563	1.58054	1.56829
1242.02	0.263397	0.247335	0.530659	0.514901	0.87681	0.89116	1.13772	1.14588	1.30986	1.31088	1.43013	1.42563	1.58064	1.56829
1242.22	0.263366	0.24734	0.530653	0.514911	0.876685	0.891164	1.13789	1.14588	1.3101	1.31088	1.43054	1.42563	1.58079	1.56829
1242.42	0.263201	0.247344	0.530796	0.514922	0.876551	0.891167	1.13792	1.14588	1.30998	1.31088	1.43071	1.42563	1.58102	1.56829
1242.62	0.262865	0.247348	0.530529	0.514932	0.876184	0.89117	1.13742	1.14588	1.31012	1.31088	1.43068	1.42563	1.58077	1.56829
1242.82	0.262792	0.247352	0.530649	0.514942	0.876362	0.891174	1.13728	1.14588	1.31035	1.31088	1.43047	1.42563	1.58031	1.56829
1243.02	0.262828	0.247356	0.530021	0.514953	0.875978	0.891177	1.13641	1.14588	1.31013	1.31088	1.42988	1.42563	1.57969	1.56829
1243.22	0.262453	0.247361	0.530207	0.514963	0.876217	0.891181	1.13645	1.14588	1.31024	1.31088	1.42987	1.42563	1.5795	1.56829
1243.42	0.26251	0.247365	0.530204	0.514973	0.875777	0.891184	1.13624	1.14588	1.31011	1.31088	1.42952	1.42563	1.5793	1.56829
1243.62	0.262745	0.247369	0.529919	0.514983	0.875755	0.891187	1.13613	1.14588	1.3094	1.31088	1.42977	1.42563	1.57919	1.56829
1243.82	0.26331	0.247373	0.530022	0.514993	0.875647	0.891191	1.13611	1.14588	1.30978	1.31088	1.42973	1.42563	1.57924	1.56829
1244.02	0.26368	0.247377	0.529988	0.515003	0.875361	0.891194	1.13556	1.14588	1.31023	1.31088	1.43035	1.42563	1.57965	1.56829
1244.22	0.263637	0.247381	0.529889	0.515013	0.875235	0.891197	1.13572	1.14588	1.31014	1.31088	1.43067	1.42563	1.57932	1.56829
1244.42	0.264075	0.247385	0.530258	0.515023	0.875626	0.8912	1.13617	1.14588	1.31019	1.31088	1.43105	1.42563	1.57939	1.56829
1244.62	0.263877	0.247389	0.530359	0.515033	0.875571	0.891204	1.13576	1.14588	1.31001	1.31088	1.43103	1.42563	1.57913	1.56829
1244.82	0.264114	0.247393	0.530824	0.515043	0.876214	0.891207	1.13592	1.14588	1.31041	1.31088	1.43116	1.42563	1.57906	1.56829
1245.02	0.264043	0.247397	0.530867	0.515053	0.875661	0.89121	1.13583	1.14588	1.30986	1.31088	1.43087	1.42563	1.57836	1.56829
1245.22	0.264407	0.247401	0.530756	0.515063	0.875421	0.891213	1.13565	1.14588	1.30936	1.31088	1.4309	1.42563	1.57794	1.56829
1245.42	0.264775	0.247405	0.530657	0.515073	0.875553	0.891216	1.13601	1.14588	1.30967	1.31088	1.43082	1.42563	1.57815	1.56829
1245.62	0.265281	0.247409	0.531032	0.515083	0.875824	0.891219	1.13725	1.14588	1.31001	1.31088	1.43101	1.42563	1.57853	1.56829
1245.82	0.265176	0.247413	0.531078	0.515092	0.875904	0.891223	1.13747	1.14588	1.31006	1.31088	1.43117	1.42563	1.57913	1.56829
1246.02	0.264934	0.247417	0.531096	0.515102	0.875873	0.891226	1.13773	1.14588	1.30985	1.31088	1.43109	1.42563	1.57909	1.56829
1246.22	0.264581	0.247421	0.531634	0.515112	0.876049	0.891229	1.13763	1.14588	1.30997	1.31088	1.43109	1.42563	1.57955	1.56829
1246.42	0.264556	0.247425	0.531747	0.515121	0.876158	0.891232	1.13717	1.14588	1.30969	1.31088	1.43088	1.42563	1.57936	1.56829
1246.62	0.264341	0.247428	0.53165	0.515131	0.876535	0.891235	1.13683	1.14588	1.3096	1.31088	1.4308	1.42563	1.57906	1.56829
1246.82	0.264039	0.247432	0.53137	0.515141	0.876553	0.891238	1.13655	1.14588	1.30897	1.31088	1.43033	1.42563	1.57848	1.56829
1247.02	0.2637	0.247436	0.530963	0.51515	0.876128	0.891241	1.13571	1.14588	1.30882	1.31088	1.43026	1.42563	1.57834	1.56829
1247.22	0.262874	0.24744	0.530743	0.51516	0.875937	0.891244	1.13553	1.14588	1.3088	1.31088	1.43003	1.42563	1.57829	1.56829
1247.42	0.262426	0.247444	0.530313	0.515169	0.875445	0.891247	1.13496	1.14588	1.30818	1.31088	1.42989	1.42563	1.57802	1.56829
1247.62	0.262113	0.247448	0.52986	0.515178	0.875557	0.89125	1.13418	1.14588	1.30772	1.31088	1.42978	1.42563	1.57802	1.56829
1247.82	0.261807	0.247451	0.529577	0.515188	0.87502	0.891253	1.13357	1.14588	1.30763	1.31088	1.42915	1.42563	1.57792	1.56829
1248.02	0.261477	0.247455	0.529502	0.515197	0.874775	0.891256	1.13286	1.14588	1.30703	1.31088	1.42883	1.42563	1.57805	1.56829
1248.22	0.261024	0.247459	0.529588	0.515207	0.874681	0.891259	1.1328	1.14588	1.307	1.31088	1.42856	1.42563	1.57829	1.56829
1248.42	0.260904	0.247463	0.529649	0.515216	0.87419	0.891262	1.13247	1.14588	1.30691	1.31088	1.42802	1.42563	1.57797	1.56829
1248.62	0.260829	0.247466	0.529648	0.515225	0.874233	0.891265	1.13245	1.14588	1.30723	1.31088	1.4279	1.42563	1.57832	1.56829
1248.82	0.261019	0.24747	0.529699	0.515234	0.87376	0.891268	1.13264	1.14588	1.30747	1.31088	1.42723	1.42563	1.57841	1.56829
1249.02	0.261198	0.247474	0.529453	0.515243	0.872796	0.891271	1.1328	1.14588	1.30716	1.31088	1.42679	1.42563	1.57844	1.56829
1249.22	0.261503	0.247477	0.529687	0.515253	0.872585	0.891273	1.13326	1.14588	1.3076	1.31088	1.42692	1.42563	1.57866	1.56829
1249.42	0.261964	0.247481	0.530121	0.515262	0.872708	0.891276	1.13411	1.14588	1.30822	1.31088	1.42667	1.42563	1.57874	1.56829
1249.62	0.262166	0.247485	0.530648	0.515271	0.872236	0.891279	1.13479	1.14588	1.30856	1.31088	1.42651	1.42563	1.57863	1.56829
1249.82	0.262429	0.247488	0.530769	0.51528	0.872467	0.891282	1.13515	1.14588	1.30895	1.31088	1.42645	1.42563	1.57888	1.56829
1250.02	0.262661	0.247492	0.530699	0.515289	0.872615	0.891285	1.13488	1.14588	1.3087	1.31088	1.42633	1.42563	1.57821	1.56829
1250.22	0.262563	0.247496	0.530663	0.515298	0.872509	0.891288	1.13446	1.14588	1.30878	1.31088	1.42664	1.42563	1.57799	1.56829
1250.42	0.262331	0.247499	0.530253	0.515307	0.872627	0.89129	1.13479	1.14588	1.30857	1.31088	1.42701	1.42563	1.57777	1.56829
1250.62	0.262368	0.247503	0.530267	0.515316	0.872898	0.891293	1.13507	1.14588	1.30901	1.31088	1.42752	1.42563	1.57802	1.56829
1250.82	0.261946	0.247506	0.529937	0.515325	0.872456	0.891296	1.13504	1.14588	1.3089	1.31088	1.42739	1.42563	1.57777	1.56829
1251.02	0.261802	0.24751	0.530202	0.515334	0.873224	0.891299	1.13514	1.14588	1.30961	1.31088	1.4282	1.42563	1.57842	1.56829
1251.22	0.261818	0.247514	0.53011	0.515342	0.873729	0.891301	1.13546	1.14588	1.30985	1.31088	1.42848	1.42563	1.57893	1.56829
1251.42	0.261972	0.247517	0.530044	0.515351	0.873766	0.891304	1.13523	1.14588	1.30979	1.31088	1.42866	1.42563	1.57939	1.56829
1251.62	0.262289	0.247521	0.530138	0.51536	0.874476	0.891307	1.13514	1.14588	1.30976	1.31088	1.42885	1.42563	1.58037	1.56829
1251.82	0.262591	0.247524	0.530385	0.515369	0.875072	0.891309	1.13569	1.14588	1.31018	1.31088	1.42939	1.42563	1.58133	1.56829
1252.02	0.262547	0.247528	0.530176	0.515377	0.875037	0.891312	1.13526	1.14588	1.30994	1.31088	1.42953	1.42563	1.5815	1.56829
1252.22	0.262128	0.247531	0.529867	0.515386	0.875138	0.891315	1.13521	1.14588	1.31025	1.31088	1.42993	1.42563	1.58194	1.56829
1252.42	0.261953	0.247535	0.529557	0.515395	0.874718	0.891317	1.13472	1.14588	1.30971	1.31088	1.4301	1.42563	1.58154	1.56829
1252.62	0.262363	0.247538	0.529149	0.515403	0.875076	0.89132	1.13466	1.14588	1.30999	1.31088	1.43051	1.42563	1.58235	1.56829
1252.82	0.262769	0.247541	0.529389	0.515412	0.875078	0.891323	1.13441	1.14588	1.31006	1.31088	1.43034	1.42563	1.58263	1.56829
1253.02	0.263316	0.247545	0.529457	0.51542	0.875181	0.891325	1.13447	1.14588	1.31012	1.31088	1.43082	1.42563	1.58278	1.56829
1253.22	0.263786	0.247548	0.530069	0.515429	0.875678	0.891328	1.13484	1.14588	1.3105	1.31088	1.43123	1.42563	1.5827	1.56829
1253.42	0.26442	0.247552	0.530467	0.515437	0.876357	0.891331	1.1351	1.14588	1.31096	1.31088	1.43171	1.42563	1.58272	1.56829
1253.62	0.26434	0.247555	0.530506	0.515446	0.876294	0.891333	1.1349	1.14588	1.31056	1.31088	1.43159	1.42563	1.5828	1.56829
1253.82	0.264497	0.247558	0.530631	0.515454	0.87681	0.891336	1.13538	1.14588	1.31019	1.31088	1.43151	1.42563	1.58234	1.56829
1254.02	0.264293	0.247562	0.530316	0.515462	0.876304	0.891338	1.13476	1.14588	1.30941	1.31088	1.43132	1.42563	1.58162	1.56829
1254.22	0.263922	0.247565	0.530179	0.515471	0.875702	0.891341	1.13493	1.14588	1.30966	1.31088	1.43117	1.42563	1.58132	1.56829
1254.42	0.264007	0.247569	0.529981	0.515479	0.875429	0.891343	1.13512	1.14588	1.30952	1.31088	1.43058	1.42563	1.58119	1.56829
1254.62	0.264208	0.247572	0.530258	0.515487	0.875286	0.891346	1.13478	1.14588	1.31008	1.31088	1.43014	1.42563	1.58096	1.56829
1254.82	0.263588	0.247575	0.530196	0.515496	0.875062	0.891348	1.13447	1.14588	1.30949	1.31088	1.42951	1.42563	1.5806	1.56829
1255.02	0.264025	0.247578	0.530295	0.515504	0.87522	0.891351	1.13459	1.14588	1.30953	1.31088	1.42969	1.42563	1.58069	1.56829
1255.22	0.264507	0.247582	0.529934	0.515512	0.875076	0.891353	1.13476	1.14588	1.30948	1.31088	1.42953	1.42563	1.58066	1.56829
1255.42	0.264704	0.247585	0.530002	0.51552	0.874874	0.891356	1.1352	1.14588	1.3096	1.31088	1.42895	1.42563	1.58073	1.56829
1255.62	0.264418	0.247588	0.529923	0.515528	0.874922	0.891358	1.13559	1.14588	1.30962	1.31088	1.42866	1.42563	1.58087	1.56829
1255.82	0.26395	0.247591	0.529453	0.515536	0.874305	0.89136	1.13546	1.14588	1.30977	1.31088	1.42858	1.42563	1.58031	1.56829
1256.02	0.263451	0.247595	0.529075	0.515545	0.873848	0.891363	1.13482	1.14588	1.30928	1.31088	1.42825	1.42563	1.57948	1.56829
1256.22	0.263097	0.247598	0.528721	0.515553	0.873721	0.891365	1.13482	1.14588	1.30872	1.31088	1.42876	1.42563	1.5792	1.56829
1256.42	0.262858	0.247601	0.528366	0.515561	0.873606	0.891368	1.13428	1.14588	1.30819	1.31088	1.42885	1.42563	1.57888	1.56829
1256.62	0.262756	0.247604	0.527983	0.515569	0.873662	0.89137	1.1346	1.14588	1.30854	1.31088	1.42861	1.42563	1.57906	1.56829
1256.82	0.262579	0.247608	0.528249	0.515577	0.873962	0.891372	1.13477	1.14588	1.30828	1.31088	1.42871	1.42563	1.579	1.56829
1257.02	0.262465	0.247611	0.5283	0.515584	0.8743	0.891375	1.13536	1.14588	1.30831	1.31088	1.42906	1.42563	1.57892	1.56829
1257.22	0.262784	0.247614	0.528662	0.515592	0.874692	0.891377	1.13571	1.14588	1.30847	1.31088	1.42932	1.42563	1.5792	1.56829
1257.42	0.262648	0.247617	0.529299	0.5156	0.875232	0.891379	1.13541	1.14588	1.30874	1.31088	1.42961	1.42563	1.57948	1.56829
1257.62	0.262501	0.24762	0.529804	0.515608	0.875463	0.891382	1.1353	1.14588	1.30858	1.31088	1.42943	1.42563	1.57971	1.56829
1257.82	0.263132	0.247623	0.530582	0.515616	0.876152	0.891384	1.13596	1.14588	1.3089	1.31088	1.42952	1.42563	1.57988	1.56829
1258.02	0.263452	0.247626	0.530977	0.515624	0.876196	0.891386	1.1358	1.14588	1.30906	1.31088	1.42951	1.42563	1.58031	1.56829
1258.22	0.263701	0.24763	0.531649	0.515631	0.876396	0.891389	1.13604	1.14588	1.30958	1.31088	1.42966	1.42563	1.58058	1.56829
1258.42	0.263673	0.247633	0.531859	0.515639	0.876185	0.891391	1.13558	1.14588	1.30919	1.31088	1.42939	1.42563	1.58035	1.56829
1258.62	0.263555	0.247636	0.532356	0.515647	0.876205	0.891393	1.13526	1.14588	1.30919	1.31088	1.42949	1.42563	1.58041	1.56829
1258.82	0.263284	0.247639	0.532401	0.515654	0.87595	0.891395	1.13517	1.14588	1.3088	1.31088	1.42952	1.42563	1.58021	1.56829
1259.02	0.263752	0.247642	0.532495	0.515662	0.875644	0.891398	1.1355	1.14588	1.30895	1.31088	1.42972	1.42563	1.58007	1.56829
1259.22	0.263669	0.247645	0.532658	0.51567	0.875508	0.8914	1.13578	1.14588	1.30908	1.31088	1.42989	1.42563	1.57989	1.56829
1259.42	0.263341	0.247648	0.532886	0.515677	0.874953	0.891402	1.13593	1.14588	1.30916	1.31088	1.4298	1.42563	1.57973	1.56829
1259.62	0.262912	0.247651	0.532423	0.515685	0.874169	0.891404	1.13571	1.14588	1.30901	1.31088	1.42993	1.42563	1.57926	1.56829
1259.82	0.262476	0.247654	0.531971	0.515692	0.873394	0.891407	1.13547	1.14588	1.30864	1.31088	1.43026	1.42563	1.57858	1.56829
1260.03	0.265615	0.247657	0.535785	0.5157	0.891549	0.891409	1.16279	1.14588	1.33804	1.31088	1.43643	1.42563	1.55958	1.56829
1260.23	0.265568	0.246714	0.534522	0.513816	0.888643	0.88764	1.15751	1.14077	1.32945	1.30486	1.42414	1.41884	1.54484	1.56106
1260.43	0.265526	0.245774	0.53329	0.511938	0.885305	0.883887	1.15171	1.13568	1.31987	1.29886	1.41001	1.41209	1.52822	1.55386
1260.63	0.265062	0.244837	0.531668	0.510067	0.881388	0.88015	1.14448	1.13062	1.30874	1.29289	1.39435	1.40537	1.50941	1.5467
1260.83	0.264474	0.243904	0.529655	0.508203	0.877122	0.876429	1.1369	1.12558	1.29699	1.28696	1.37759	1.39868	1.48927	1.53957
1261.03	0.263391	0.242975	0.527689	0.506346	0.872305	0.872723	1.12865	1.12056	1.28375	1.28104	1.35964	1.39202	1.46794	1.53247
1261.23	0.262356	0.24205	0.525523	0.504496	0.867345	0.869034	1.1198	1.11556	1.26977	1.27516	1.34158	1.3854	1.4455	1.5254
1261.43	0.260753	0.241127	0.522831	0.502652	0.861976	0.865359	1.11087	1.11058	1.25553	1.2693	1.32319	1.3788	1.42291	1.51837
1261.63	0.259423	0.240209	0.519914	0.500816	0.856552	0.861701	1.1021	1.10563	1.24163	1.26347	1.30571	1.37224	1.4017	1.51137
1261.83	0.258135	0.239294	0.517221	0.498985	0.851212	0.858058	1.09318	1.1007	1.22787	1.25766	1.28873	1.36571	1.38101	1.5044
1262.03	0.256446	0.238382	0.514494	0.497162	0.84621	0.85443	1.08491	1.09579	1.21518	1.25189	1.27343	1.35921	1.3622	1.49747
1262.23	0.254487	0.237474	0.511544	0.495345	0.841209	0.850817	1.07747	1.0909	1.20404	1.24614	1.2604	1.35274	1.34594	1.49056
1262.43	0.252707	0.236569	0.509132	0.493535	0.83653	0.84722	1.07017	1.08604	1.19313	1.24041	1.24849	1.3463	1.33153	1.48369
1262.63	0.251126	0.235668	0.506259	0.491731	0.831381	0.843638	1.06254	1.08119	1.18191	1.23471	1.23623	1.3399	1.31752	1.47685
1262.83	0.249283	0.23477	0.503946	0.489935	0.827133	0.840071	1.0555	1.07637	1.17144	1.22904	1.22503	1.33352	1.3046	1.47004
1263.03	0.247911	0.233875	0.501453	0.488144	0.82307	0.83652	1.04847	1.07157	1.16205	1.22339	1.2139	1.32717	1.29207	1.46326
1263.23	0.246704	0.232984	0.499357	0.48636	0.818626	0.832983	1.04186	1.06679	1.15229	1.21777	1.20357	1.32086	1.28042	1.45652
1263.43	0.246107	0.232097	0.496979	0.484583	0.814847	0.829461	1.0357	1.06203	1.14324	1.21218	1.19349	1.31457	1.26936	1.4498
1263.63	0.245322	0.231213	0.495235	0.482812	0.81075	0.825954	1.02925	1.0573	1.13461	1.20661	1.18349	1.30831	1.25897	1.44312
1263.83	0.244239	0.230332	0.493369	0.481048	0.807015	0.822462	1.02339	1.05258	1.12634	1.20107	1.17367	1.30209	1.2487	1.43646
1264.03	0.243698	0.229454	0.492128	0.47929	0.803587	0.818985	1.01763	1.04789	1.11857	1.19555	1.16497	1.29589	1.23927	1.42984
1264.23	0.242768	0.22858	0.489131	0.477538	0.799338	0.815522	1.01071	1.04321	1.11058	1.19006	1.15559	1.28972	1.22915	1.42325
1264.43	0.242399	0.227709	0.48755	0.475793	0.795672	0.812074	1.00469	1.03856	1.1037	1.18459	1.14696	1.28358	1.22056	1.41669
1264.63	0.241328	0.226842	0.485554	0.474055	0.791542	0.808641	0.998013	1.03393	1.09644	1.17915	1.13841	1.27747	1.21137	1.41015
1264.83	0.240012	0.225977	0.483572	0.472322	0.787855	0.805222	0.991779	1.02932	1.08938	1.17373	1.1303	1.27139	1.20258	1.40365
1265.03	0.238418	0.225116	0.48162	0.470596	0.783629	0.801817	0.98548	1.02473	1.08173	1.16834	1.12217	1.26534	1.19385	1.39718
1265.23	0.237578	0.224259	0.479582	0.468877	0.78013	0.798427	0.979493	1.02016	1.07482	1.16297	1.11563	1.25932	1.18535	1.39074
1265.43	0.236434	0.223404	0.477238	0.467163	0.776193	0.795052	0.973525	1.01561	1.06806	1.15763	1.10827	1.25333	1.1774	1.38433
1265.63	0.235915	0.222553	0.475515	0.465456	0.772812	0.79169	0.96782	1.01108	1.06165	1.15231	1.10138	1.24736	1.17025	1.37794
1265.83	0.234618	0.221705	0.473808	0.463755	0.769161	0.788343	0.961776	1.00657	1.0549	1.14702	1.09386	1.24142	1.16173	1.37159
1266.03	0.232954	0.220861	0.471723	0.46206	0.765365	0.78501	0.956635	1.00208	1.04824	1.14175	1.08712	1.23552	1.15416	1.36527
1266.23	0.23169	0.220019	0.469641	0.460372	0.761784	0.781691	0.951638	0.99761	1.04124	1.1365	1.08035	1.22964	1.14665	1.35897
1266.43	0.230465	0.219181	0.467532	0.458689	0.75814	0.778386	0.946598	0.993161	1.03425	1.13128	1.07381	1.22378	1.13962	1.35271
1266.63	0.229439	0.218346	0.465018	0.457013	0.75445	0.775095	0.941746	0.988732	1.02786	1.12609	1.06697	1.21796	1.13252	1.34647
1266.83	0.227878	0.217514	0.462703	0.455343	0.751075	0.771818	0.936656	0.984322	1.02149	1.12091	1.06049	1.21216	1.12522	1.34026
1267.03	0.227193	0.216685	0.460526	0.453679	0.7477	0.768555	0.931665	0.979932	1.01503	1.11576	1.05359	1.20639	1.11768	1.33408
1267.23	0.226501	0.21586	0.458423	0.452021	0.744021	0.765306	0.926786	0.975562	1.00867	1.11064	1.04713	1.20065	1.11125	1.32793
1267.43	0.225574	0.215037	0.456091	0.45037	0.740333	0.76207	0.921693	0.971211	1.00236	1.10554	1.04033	1.19494	1.10395	1.32181
1267.63	0.224513	0.214218	0.454049	0.448724	0.73727	0.758848	0.916488	0.966879	0.996261	1.10046	1.03373	1.18925	1.09761	1.31572
1267.83	0.223177	0.213402	0.451826	0.447084	0.733848	0.75564	0.911442	0.962567	0.990539	1.0954	1.02712	1.18359	1.09135	1.30965
1268.03	0.222512	0.212589	0.450222	0.44545	0.730243	0.752445	0.906632	0.958274	0.98441	1.09037	1.02127	1.17796	1.08552	1.30361
1268.23	0.221755	0.211779	0.448032	0.443822	0.726862	0.749264	0.901372	0.954001	0.979138	1.08536	1.01534	1.17235	1.07947	1.2976
1268.43	0.220973	0.210972	0.446623	0.4422	0.723605	0.746096	0.896573	0.949746	0.974042	1.08037	1.00936	1.16677	1.07391	1.29162
1268.63	0.219479	0.210169	0.44514	0.440585	0.719932	0.742941	0.891602	0.94551	0.968746	1.07541	1.00345	1.16122	1.06763	1.28566
1268.83	0.218313	0.209368	0.443611	0.438975	0.716985	0.7398	0.887304	0.941293	0.963452	1.07047	0.998326	1.15569	1.06226	1.27974
1269.03	0.217473	0.20857	0.441849	0.43737	0.713654	0.736672	0.88313	0.937095	0.958913	1.06555	0.99311	1.15019	1.05705	1.27384
1269.23	0.217001	0.207776	0.440255	0.435772	0.710802	0.733558	0.879209	0.932916	0.954191	1.06066	0.988602	1.14472	1.05208	1.26796
1269.43	0.215593	0.206984	0.438534	0.43418	0.707053	0.730456	0.874173	0.928755	0.949095	1.05579	0.98256	1.13927	1.04647	1.26212
1269.63	0.214752	0.206195	0.437516	0.432593	0.704258	0.727368	0.870193	0.924613	0.944498	1.05094	0.977272	1.13385	1.04178	1.2563
1269.83	0.213562	0.20541	0.435849	0.431012	0.700839	0.724293	0.86598	0.920489	0.939332	1.04611	0.971962	1.12845	1.03609	1.25051
1270.03	0.212717	0.204627	0.43412	0.429437	0.697728	0.72123	0.862352	0.916384	0.934089	1.0413	0.966904	1.12308	1.03114	1.24474
1270.23	0.212326	0.203848	0.432298	0.427868	0.69494	0.718181	0.858463	0.912297	0.929104	1.03652	0.96178	1.11773	1.02547	1.239
1270.43	0.211311	0.203071	0.430259	0.426304	0.691278	0.715145	0.854304	0.908228	0.924435	1.03176	0.956699	1.11241	1.01999	1.23329
1270.63	0.210222	0.202297	0.428168	0.424746	0.688537	0.712121	0.850217	0.904178	0.919884	1.02702	0.951564	1.10712	1.01434	1.2276
1270.83	0.208976	0.201527	0.425711	0.423194	0.685582	0.70911	0.845571	0.900145	0.914802	1.0223	0.946409	1.10185	1.00839	1.22194
1271.03	0.20834	0.200759	0.423926	0.421648	0.682489	0.706112	0.841225	0.89613	0.910113	1.0176	0.94165	1.09661	1.00274	1.21631
1271.23	0.2072	0.199994	0.421639	0.420107	0.67896	0.703127	0.836645	0.892134	0.90499	1.01293	0.936413	1.09139	0.997602	1.2107
1271.43	0.206212	0.199232	0.419987	0.418572	0.675887	0.700154	0.832465	0.888155	0.900346	1.00827	0.931074	1.08619	0.992343	1.20512
1271.63	0.20563	0.198473	0.41877	0.417042	0.673877	0.697194	0.828646	0.884194	0.895701	1.00364	0.926248	1.08102	0.988243	1.19956
1271.83	0.20478	0.197717	0.417001	0.415518	0.6706	0.694246	0.824316	0.880251	0.89085	0.999032	0.921655	1.07588	0.983581	1.19403
1272.03	0.204291	0.196964	0.415863	0.414	0.668021	0.691311	0.820746	0.876325	0.886269	0.994442	0.917136	1.07076	0.978904	1.18853
1272.23	0.203171	0.196213	0.413538	0.412487	0.665106	0.688388	0.816251	0.872416	0.881674	0.989874	0.91199	1.06566	0.97409	1.18305
1272.43	0.202348	0.195466	0.412308	0.410979	0.662463	0.685478	0.81278	0.868525	0.877894	0.985326	0.907576	1.06059	0.969667	1.17759
1272.63	0.201128	0.194721	0.410608	0.409478	0.659541	0.68258	0.808888	0.864652	0.873803	0.9808	0.902888	1.05554	0.965005	1.17216
1272.83	0.19938	0.193979	0.408117	0.407981	0.656329	0.679694	0.804965	0.860796	0.869065	0.976294	0.897626	1.05052	0.960272	1.16676
1273.03	0.198507	0.19324	0.406551	0.40649	0.653426	0.67682	0.801097	0.856957	0.865359	0.971809	0.892971	1.04552	0.955946	1.16138
1273.23	0.197431	0.192504	0.404598	0.405005	0.650276	0.673959	0.79741	0.853135	0.861088	0.967345	0.888597	1.04054	0.951431	1.15603
1273.43	0.196291	0.191771	0.40283	0.403525	0.646841	0.671109	0.792615	0.84933	0.856758	0.962901	0.883885	1.03559	0.946823	1.1507
1273.63	0.195753	0.19104	0.401667	0.40205	0.644332	0.668272	0.789035	0.845542	0.853005	0.958477	0.87959	1.03066	0.942656	1.14539
1273.83	0.194887	0.190312	0.399814	0.400581	0.641386	0.665446	0.785038	0.841771	0.848973	0.954074	0.875394	1.02576	0.937823	1.14011
1274.03	0.194321	0.189587	0.397894	0.399117	0.638819	0.662633	0.781237	0.838017	0.844874	0.949691	0.871079	1.02087	0.933552	1.13485
1274.23	0.193908	0.188865	0.396382	0.397659	0.636538	0.659831	0.777731	0.834279	0.840938	0.945328	0.867263	1.01601	0.929241	1.12962
1274.43	0.193401	0.188145	0.395331	0.396205	0.634149	0.657042	0.774411	0.830558	0.837363	0.940986	0.863404	1.01118	0.925256	1.12441
1274.63	0.192704	0.187428	0.393378	0.394758	0.631839	0.654264	0.770781	0.826854	0.833757	0.936663	0.859591	1.00637	0.921176	1.11923
1274.83	0.191818	0.186714	0.391196	0.393315	0.62907	0.651497	0.767084	0.823166	0.829097	0.93236	0.855673	1.00158	0.916633	1.11407
1275.03	0.191661	0.186003	0.389821	0.391878	0.626337	0.648743	0.763748	0.819495	0.825157	0.928077	0.852059	0.99681	0.912723	1.10893
1275.23	0.191347	0.185294	0.388627	0.390446	0.624009	0.646	0.761004	0.81584	0.821257	0.923813	0.848042	0.992066	0.909206	1.10382
1275.43	0.190767	0.184588	0.387317	0.389019	0.621321	0.643269	0.757931	0.812202	0.817611	0.919569	0.843558	0.987344	0.905427	1.09873
1275.63	0.19007	0.183885	0.38583	0.387597	0.618757	0.640549	0.754787	0.808579	0.813455	0.915345	0.839815	0.982645	0.901577	1.09366
1275.83	0.188775	0.183185	0.384039	0.386181	0.616042	0.637841	0.751271	0.804973	0.809511	0.91114	0.836232	0.977968	0.897717	1.08862
1276.03	0.188124	0.182487	0.382786	0.38477	0.613767	0.635144	0.7482	0.801383	0.805849	0.906954	0.831949	0.973314	0.894039	1.0836
1276.23	0.186191	0.181791	0.380653	0.383364	0.610839	0.632459	0.744135	0.797809	0.801619	0.902788	0.82764	0.968681	0.889878	1.07861
1276.43	0.185051	0.181099	0.379203	0.381963	0.608445	0.629785	0.740867	0.794251	0.79797	0.89864	0.823645	0.964071	0.886107	1.07363
1276.63	0.183583	0.180409	0.377373	0.380567	0.605574	0.627122	0.737339	0.790709	0.794296	0.894512	0.818982	0.959483	0.881998	1.06868
1276.83	0.181618	0.179722	0.375324	0.379176	0.602376	0.624471	0.734078	0.787182	0.790492	0.890403	0.814436	0.954916	0.877556	1.06376
1277.03	0.180704	0.179037	0.374231	0.377791	0.600039	0.621831	0.730936	0.783671	0.787194	0.886312	0.811353	0.950371	0.873867	1.05885
1277.23	0.179327	0.178355	0.372201	0.37641	0.597306	0.619202	0.72739	0.780176	0.783506	0.882241	0.807775	0.945848	0.869532	1.05397
1277.43	0.177932	0.177675	0.370096	0.375034	0.593944	0.616584	0.723318	0.776697	0.779848	0.878188	0.803767	0.941347	0.86543	1.04911
1277.63	0.176659	0.176998	0.36835	0.373664	0.591452	0.613977	0.719845	0.773233	0.7765	0.874153	0.800104	0.936866	0.861447	1.04427
1277.83	0.175917	0.176324	0.366619	0.372298	0.589206	0.611381	0.716559	0.769784	0.773133	0.870137	0.79713	0.932407	0.857977	1.03946
1278.03	0.175626	0.175652	0.364885	0.370938	0.587085	0.608796	0.713523	0.766351	0.77001	0.86614	0.793824	0.92797	0.85478	1.03467
1278.23	0.175019	0.174983	0.363366	0.369582	0.584777	0.606222	0.710652	0.762933	0.766865	0.862161	0.790851	0.923553	0.851273	1.0299
1278.43	0.174681	0.174316	0.361922	0.368232	0.582096	0.603659	0.707523	0.759531	0.763916	0.8582	0.787408	0.919158	0.847628	1.02515
1278.63	0.174316	0.173652	0.360502	0.366886	0.579677	0.601107	0.704733	0.756143	0.760571	0.854258	0.784401	0.914783	0.844088	1.02042
1278.83	0.174062	0.172991	0.359317	0.365546	0.577174	0.598565	0.702001	0.752771	0.7569	0.850333	0.781051	0.910429	0.84019	1.01572
1279.03	0.174232	0.172332	0.358399	0.36421	0.574732	0.596035	0.699746	0.749414	0.75401	0.846427	0.778157	0.906096	0.837081	1.01103
1279.23	0.173695	0.171675	0.357561	0.362879	0.57234	0.593515	0.697237	0.746071	0.750791	0.842539	0.77484	0.901784	0.834072	1.00637
1279.43	0.172648	0.171021	0.356538	0.361553	0.569617	0.591005	0.694228	0.742744	0.747327	0.838668	0.77093	0.897492	0.830737	1.00173
1279.63	0.171541	0.170369	0.35538	0.360231	0.56687	0.588507	0.690988	0.739431	0.743798	0.834815	0.768039	0.89322	0.827366	0.997113
1279.83	0.170925	0.16972	0.354654	0.358915	0.564629	0.586018	0.687654	0.736134	0.740174	0.83098	0.764854	0.888969	0.824145	0.992516
1280.03	0.170212	0.169074	0.353456	0.357603	0.562175	0.583541	0.684356	0.732851	0.736649	0.827163	0.760843	0.884738	0.820597	0.98794
1280.23	0.169267	0.16843	0.352266	0.356297	0.560335	0.581074	0.681361	0.729582	0.733512	0.823363	0.757787	0.880527	0.816937	0.983385
1280.43	0.168504	0.167788	0.350807	0.354995	0.557915	0.578617	0.67802	0.726328	0.729842	0.81958	0.753977	0.876336	0.81354	0.978851
1280.63	0.167302	0.167149	0.349358	0.353697	0.556038	0.576171	0.675147	0.723089	0.726843	0.815815	0.750886	0.872166	0.810267	0.974338
1280.83	0.165943	0.166512	0.347775	0.352405	0.553863	0.573735	0.671872	0.719864	0.723427	0.812068	0.748033	0.868015	0.806692	0.969846
1281.03	0.164608	0.165878	0.346363	0.351117	0.551895	0.571309	0.668573	0.716654	0.719565	0.808337	0.745228	0.863883	0.8032	0.965374
1281.23	0.163395	0.165246	0.344372	0.349834	0.549772	0.568893	0.665183	0.713457	0.716163	0.804624	0.741932	0.859772	0.799705	0.960923
1281.43	0.162076	0.164616	0.341911	0.348556	0.546931	0.566488	0.661954	0.710275	0.713052	0.800927	0.738305	0.85568	0.796687	0.956493
1281.63	0.160929	0.163989	0.340035	0.347282	0.545127	0.564093	0.658252	0.707108	0.709469	0.797248	0.735216	0.851607	0.793678	0.952083
1281.83	0.159861	0.163364	0.338277	0.346013	0.542718	0.561708	0.655461	0.703954	0.706572	0.793585	0.732149	0.847554	0.790555	0.947694
1282.03	0.158501	0.162742	0.336156	0.344748	0.539962	0.559333	0.652338	0.700814	0.703457	0.78994	0.728835	0.84352	0.786911	0.943324
1282.23	0.157272	0.162122	0.334262	0.343488	0.537446	0.556968	0.649445	0.697689	0.699932	0.786311	0.725882	0.839506	0.783319	0.938975
1282.43	0.157074	0.161504	0.333018	0.342233	0.53526	0.554614	0.646902	0.694577	0.697157	0.782698	0.722873	0.83551	0.780346	0.934646
1282.63	0.156689	0.160889	0.332061	0.340983	0.533205	0.552269	0.644462	0.691479	0.694318	0.779103	0.720073	0.831534	0.777694	0.930337
1282.83	0.156016	0.160276	0.33044	0.339737	0.530674	0.549934	0.641391	0.688396	0.691269	0.775524	0.71671	0.827576	0.77453	0.926047
1283.03	0.15523	0.159665	0.329208	0.338495	0.52856	0.547609	0.638941	0.685325	0.688137	0.771961	0.71385	0.823637	0.771745	0.921778
1283.23	0.154188	0.159057	0.327588	0.337258	0.526127	0.545293	0.636337	0.682269	0.684906	0.768415	0.710676	0.819717	0.768938	0.917528
1283.43	0.15335	0.158451	0.326122	0.336026	0.524159	0.542988	0.63413	0.679226	0.682087	0.764885	0.70769	0.815816	0.765616	0.913297
1283.63	0.152399	0.157847	0.324426	0.334798	0.521482	0.540692	0.630873	0.676197	0.679025	0.761371	0.704263	0.811933	0.762277	0.909087
1283.83	0.152007	0.157246	0.32324	0.333574	0.519568	0.538406	0.628274	0.673181	0.676363	0.757873	0.701062	0.808069	0.759243	0.904895
1284.03	0.151112	0.156647	0.322103	0.332355	0.518117	0.53613	0.626185	0.670179	0.674004	0.754391	0.698218	0.804223	0.756153	0.900723
1284.23	0.150794	0.15605	0.321333	0.331141	0.516563	0.533863	0.623997	0.66719	0.671407	0.750926	0.696133	0.800395	0.753529	0.89657
1284.43	0.149522	0.155455	0.320001	0.329931	0.514486	0.531606	0.621025	0.664214	0.668393	0.747476	0.693054	0.796586	0.750498	0.892437
1284.63	0.14882	0.154863	0.31885	0.328725	0.513387	0.529359	0.618764	0.661252	0.666254	0.744042	0.690926	0.792795	0.747547	0.888322
1284.83	0.148221	0.154273	0.31783	0.327524	0.511507	0.52712	0.616657	0.658303	0.663552	0.740624	0.688444	0.789021	0.744781	0.884226
1285.03	0.14765	0.153685	0.316668	0.326327	0.510215	0.524892	0.61498	0.655367	0.661453	0.737222	0.686383	0.785266	0.741918	0.88015
1285.23	0.147199	0.1531	0.315579	0.325134	0.508256	0.522673	0.612494	0.652444	0.65941	0.733835	0.684079	0.781529	0.739336	0.876092
1285.43	0.146089	0.152517	0.314038	0.323946	0.505718	0.520463	0.60996	0.649534	0.656906	0.730464	0.681105	0.777809	0.736457	0.872052
1285.63	0.145573	0.151936	0.312649	0.322762	0.503571	0.518262	0.607184	0.646637	0.654391	0.727108	0.678325	0.774107	0.733514	0.868032
1285.83	0.144984	0.151357	0.311494	0.321583	0.500818	0.516071	0.604923	0.643753	0.652091	0.723768	0.675719	0.770423	0.730343	0.86403
1286.03	0.144113	0.15078	0.310321	0.320408	0.498401	0.513889	0.602171	0.640882	0.649227	0.720443	0.67298	0.766756	0.72724	0.860046
1286.23	0.144161	0.150206	0.309025	0.319237	0.496358	0.511717	0.599357	0.638024	0.646533	0.717133	0.670292	0.763107	0.725086	0.856081
1286.43	0.144112	0.149633	0.307484	0.31807	0.494101	0.509553	0.59633	0.635178	0.643925	0.713839	0.66714	0.759475	0.722552	0.852134
1286.63	0.14352	0.149063	0.306272	0.316908	0.491908	0.507399	0.593642	0.632346	0.641002	0.71056	0.664192	0.75586	0.720185	0.848205
1286.83	0.142718	0.148495	0.304261	0.31575	0.489637	0.505253	0.59054	0.629525	0.637847	0.707295	0.661025	0.752263	0.717192	0.844294
1287.03	0.142219	0.14793	0.303135	0.314596	0.487823	0.503117	0.588421	0.626718	0.635534	0.704046	0.65882	0.748683	0.715276	0.840402
1287.23	0.141629	0.147366	0.301567	0.313446	0.485548	0.50099	0.585976	0.623923	0.632942	0.700812	0.655813	0.745119	0.712871	0.836527
1287.43	0.141	0.146805	0.30025	0.312301	0.483631	0.498872	0.583227	0.62114	0.630702	0.697592	0.652833	0.741573	0.710096	0.83267
1287.63	0.140222	0.146245	0.298941	0.31116	0.481216	0.496763	0.580328	0.61837	0.628028	0.694388	0.649537	0.738044	0.707752	0.828831
1287.83	0.139196	0.145688	0.29807	0.310023	0.479777	0.494663	0.578361	0.615612	0.625935	0.691198	0.647157	0.734531	0.705566	0.82501
1288.03	0.138593	0.145133	0.297454	0.30889	0.478275	0.492571	0.576243	0.612866	0.623619	0.688022	0.644699	0.731035	0.703343	0.821206
1288.23	0.138192	0.14458	0.296565	0.307761	0.476626	0.490489	0.574123	0.610133	0.621423	0.684862	0.642782	0.727556	0.701113	0.81742
1288.43	0.13716	0.144029	0.295367	0.306636	0.474964	0.488415	0.571914	0.607412	0.619298	0.681715	0.639726	0.724093	0.698592	0.813651
1288.63	0.136718	0.143481	0.294393	0.305516	0.473419	0.48635	0.569711	0.604703	0.616858	0.678584	0.637504	0.720647	0.696034	0.8099
1288.83	0.136415	0.142934	0.293486	0.304399	0.471742	0.484294	0.568249	0.602006	0.6145	0.675466	0.635247	0.717217	0.693948	0.806166
1289.03	0.136356	0.142389	0.292951	0.303287	0.470301	0.482246	0.566428	0.599321	0.612474	0.672363	0.633818	0.713803	0.691485	0.802449
1289.23	0.135813	0.141847	0.291946	0.302179	0.468157	0.480207	0.564371	0.596648	0.61041	0.669274	0.632063	0.710406	0.689035	0.798749
1289.43	0.135047	0.141307	0.290457	0.301074	0.466482	0.478177	0.562298	0.593987	0.607969	0.6662	0.629561	0.707025	0.686414	0.795066
1289.63	0.134959	0.140768	0.28928	0.299974	0.464689	0.476155	0.560271	0.591338	0.605885	0.663139	0.627293	0.70366	0.683893	0.791401
1289.83	0.134339	0.140232	0.288186	0.298878	0.46269	0.474142	0.558067	0.588701	0.603346	0.660093	0.624967	0.700311	0.681156	0.787752
1290.03	0.133485	0.139698	0.287013	0.297786	0.460944	0.472137	0.555751	0.586075	0.600862	0.65706	0.6227	0.696978	0.678556	0.78412
1290.23	0.132758	0.139165	0.285382	0.296697	0.458988	0.470141	0.553061	0.583461	0.598031	0.654042	0.620162	0.693661	0.676009	0.780505
1290.43	0.131568	0.138635	0.283399	0.295613	0.456544	0.468153	0.550755	0.580859	0.594854	0.651037	0.617086	0.690359	0.673	0.776906
1290.63	0.130628	0.138107	0.282109	0.294533	0.45438	0.466174	0.548514	0.578269	0.592031	0.648047	0.614653	0.687074	0.670597	0.773324
1290.83	0.129386	0.137581	0.280289	0.293457	0.451953	0.464203	0.545789	0.57569	0.589331	0.645069	0.61198	0.683804	0.668285	0.769759
1291.03	0.128848	0.137057	0.279058	0.292384	0.450171	0.462241	0.543794	0.573122	0.587199	0.642106	0.609826	0.680549	0.666363	0.76621
1291.23	0.127629	0.136535	0.277383	0.291316	0.447952	0.460286	0.541302	0.570566	0.584452	0.639156	0.606521	0.67731	0.663717	0.762677
1291.43	0.12644	0.136014	0.275679	0.290251	0.445882	0.45834	0.53862	0.568021	0.581856	0.63622	0.603679	0.674087	0.6609	0.759161
1291.63	0.125651	0.135496	0.274369	0.289191	0.443967	0.456402	0.536363	0.565488	0.579306	0.633297	0.600703	0.670878	0.658466	0.755661
1291.83	0.124614	0.13498	0.273403	0.288134	0.442399	0.454473	0.534339	0.562966	0.577418	0.630388	0.598589	0.667685	0.656305	0.752177
1292.03	0.123976	0.134466	0.272174	0.287081	0.440214	0.452551	0.531554	0.560455	0.57515	0.627492	0.596182	0.664508	0.654447	0.748709
1292.23	0.123399	0.133953	0.271252	0.286032	0.438108	0.450638	0.529638	0.557956	0.572915	0.624609	0.594323	0.661345	0.652317	0.745257
1292.43	0.122326	0.133443	0.270301	0.284987	0.436097	0.448733	0.527321	0.555467	0.570556	0.62174	0.591853	0.658197	0.650115	0.741821
1292.63	0.122243	0.132935	0.269844	0.283945	0.434952	0.446835	0.525197	0.55299	0.568419	0.618884	0.589848	0.655065	0.648136	0.7384
1292.83	0.121823	0.132428	0.268646	0.282907	0.432925	0.444946	0.523106	0.550524	0.565944	0.616041	0.587909	0.651947	0.645493	0.734996
1293.03	0.121666	0.131924	0.268046	0.281874	0.431294	0.443065	0.520817	0.548068	0.563967	0.613211	0.587008	0.648844	0.643332	0.731607
1293.23	0.121518	0.131421	0.267259	0.280844	0.430416	0.441192	0.519422	0.545624	0.562787	0.610394	0.585973	0.645756	0.641754	0.728234
1293.43	0.121253	0.13092	0.266015	0.279817	0.42897	0.439327	0.516955	0.543191	0.560584	0.607589	0.583885	0.642683	0.639073	0.724877
1293.63	0.121092	0.130422	0.265315	0.278795	0.427385	0.437469	0.514916	0.540768	0.558482	0.604798	0.581599	0.639624	0.636856	0.721535
1293.83	0.120869	0.129925	0.264517	0.277776	0.426164	0.435619	0.513223	0.538356	0.557091	0.60202	0.579845	0.63658	0.634617	0.718208
1294.03	0.120207	0.12943	0.263484	0.276761	0.424328	0.433778	0.511059	0.535955	0.55557	0.599254	0.578062	0.63355	0.632201	0.714897
1294.23	0.119232	0.128937	0.262218	0.275749	0.4223	0.431944	0.508717	0.533565	0.553312	0.596501	0.575593	0.630535	0.629784	0.711601
1294.43	0.118527	0.128445	0.26112	0.274742	0.420413	0.430118	0.506876	0.531185	0.551041	0.593761	0.573115	0.627534	0.627485	0.70832
1294.63	0.117849	0.127956	0.259982	0.273738	0.418861	0.428299	0.504825	0.528816	0.548991	0.591033	0.571442	0.624547	0.625416	0.705054
1294.83	0.116938	0.127469	0.258381	0.272737	0.417218	0.426488	0.502666	0.526458	0.546529	0.588318	0.56888	0.621574	0.622745	0.701803
1295.03	0.116241	0.126983	0.256709	0.271741	0.415821	0.424685	0.501236	0.52411	0.544373	0.585615	0.566523	0.618616	0.620085	0.698568
1295.23	0.115224	0.126499	0.255665	0.270748	0.413994	0.422889	0.499718	0.521772	0.542373	0.582925	0.563949	0.615672	0.617384	0.695347
1295.43	0.114649	0.126017	0.254232	0.269758	0.41236	0.421102	0.497792	0.519445	0.540367	0.580247	0.56192	0.612742	0.614546	0.692141
1295.63	0.11419	0.125537	0.253311	0.268773	0.410827	0.419321	0.495849	0.517129	0.538448	0.577582	0.559346	0.609825	0.612381	0.68895
1295.83	0.113218	0.125059	0.252384	0.26779	0.408967	0.417548	0.494046	0.514822	0.536553	0.574928	0.557444	0.606923	0.610675	0.685773
1296.03	0.112703	0.124582	0.251243	0.266812	0.407075	0.415783	0.492375	0.512526	0.534203	0.572287	0.555595	0.604034	0.608788	0.682612
1296.23	0.112485	0.124108	0.250539	0.265837	0.405847	0.414025	0.491088	0.510241	0.532169	0.569658	0.553875	0.60116	0.606698	0.679464
1296.43	0.111727	0.123635	0.249661	0.264865	0.404847	0.412275	0.489121	0.507965	0.530514	0.567041	0.551565	0.598298	0.604853	0.676332
1296.63	0.111216	0.123164	0.248559	0.263897	0.40312	0.410532	0.487199	0.505699	0.52866	0.564436	0.549053	0.595451	0.602618	0.673213
1296.83	0.110546	0.122695	0.246843	0.262933	0.400434	0.408796	0.484884	0.503444	0.526151	0.561843	0.546951	0.592617	0.600382	0.67011
1297.03	0.110462	0.122227	0.246085	0.261972	0.399363	0.407067	0.483166	0.501199	0.524988	0.559262	0.545189	0.589796	0.599104	0.66702
1297.23	0.110206	0.121762	0.244642	0.261015	0.397842	0.405346	0.481513	0.498963	0.52326	0.556693	0.542842	0.586989	0.597332	0.663945
1297.43	0.110153	0.121298	0.243501	0.260061	0.395749	0.403633	0.479102	0.496738	0.52116	0.554135	0.540362	0.584196	0.595468	0.660883
1297.63	0.109561	0.120836	0.242125	0.259111	0.394204	0.401926	0.47703	0.494523	0.519062	0.55159	0.537973	0.581415	0.593465	0.657836
1297.83	0.108771	0.120375	0.240734	0.258164	0.392321	0.400227	0.474959	0.492317	0.517588	0.549056	0.536357	0.578648	0.591303	0.654803
1298.03	0.107814	0.119917	0.239515	0.25722	0.390352	0.398535	0.47236	0.490122	0.515501	0.546534	0.533999	0.575894	0.589367	0.651784
1298.23	0.107369	0.11946	0.238916	0.256281	0.389064	0.39685	0.469912	0.487936	0.51325	0.544023	0.532278	0.573153	0.587578	0.648779
1298.43	0.106674	0.119005	0.238492	0.255344	0.387804	0.395172	0.468415	0.48576	0.511167	0.541524	0.530639	0.570425	0.585622	0.645788
1298.63	0.106021	0.118551	0.237543	0.254411	0.386149	0.393501	0.466285	0.483593	0.508831	0.539036	0.529272	0.56771	0.583206	0.642811
1298.83	0.105226	0.1181	0.236722	0.253481	0.384617	0.391837	0.464251	0.481436	0.50649	0.53656	0.527248	0.565008	0.580766	0.639847
1299.03	0.104557	0.11765	0.236146	0.252555	0.383302	0.390181	0.462966	0.479289	0.504467	0.534095	0.525751	0.562319	0.578812	0.636897
1299.23	0.10404	0.117201	0.235587	0.251632	0.38167	0.388531	0.460924	0.477152	0.502274	0.531641	0.524077	0.559643	0.57666	0.633961
1299.43	0.10352	0.116755	0.234467	0.250712	0.380809	0.386888	0.458737	0.475024	0.500045	0.529199	0.522315	0.556979	0.574658	0.631038
1299.63	0.103152	0.11631	0.234243	0.249796	0.379769	0.385253	0.456902	0.472905	0.497768	0.526768	0.520351	0.554329	0.572944	0.628128
1299.83	0.102809	0.115867	0.233704	0.248883	0.378541	0.383624	0.455446	0.470796	0.496009	0.524348	0.519024	0.55169	0.571381	0.625232
1300.03	0.102478	0.115426	0.2328	0.247974	0.37764	0.382002	0.454078	0.468696	0.494043	0.521939	0.517547	0.549065	0.569623	0.62235
1300.23	0.101462	0.114986	0.23155	0.247068	0.375738	0.380387	0.45153	0.466606	0.491662	0.519541	0.515217	0.546451	0.567569	0.61948
1300.43	0.100523	0.114548	0.23052	0.246165	0.37395	0.378779	0.449235	0.464525	0.490085	0.517154	0.512957	0.543851	0.565875	0.616624
1300.63	0.099702	0.114111	0.229031	0.245265	0.371765	0.377177	0.447488	0.462453	0.487996	0.514779	0.510702	0.541262	0.563809	0.613781
1300.83	0.0994306	0.113677	0.227968	0.244369	0.370011	0.375582	0.445686	0.460391	0.486302	0.512414	0.508675	0.538686	0.562463	0.610951
1301.03	0.0991794	0.113243	0.226838	0.243476	0.368772	0.373995	0.443897	0.458337	0.48505	0.51006	0.506532	0.536122	0.560615	0.608134
1301.23	0.0986747	0.112812	0.224638	0.242586	0.366957	0.372413	0.441719	0.456293	0.483307	0.507717	0.50428	0.533571	0.558282	0.605331
1301.43	0.0982199	0.112382	0.222966	0.2417	0.365214	0.370839	0.439515	0.454258	0.481317	0.505384	0.502486	0.531031	0.556614	0.60254
1301.63	0.0970656	0.111954	0.220969	0.240817	0.363335	0.369271	0.437188	0.452232	0.479185	0.503063	0.500552	0.528504	0.553598	0.599762
1301.83	0.0965073	0.111528	0.220016	0.239937	0.362006	0.36771	0.435558	0.450215	0.477925	0.500752	0.498923	0.525988	0.551951	0.596996
1302.03	0.0962478	0.111103	0.219404	0.23906	0.361228	0.366155	0.433793	0.448207	0.476373	0.498451	0.496907	0.523485	0.550154	0.594244
1302.23	0.0962455	0.110679	0.218928	0.238186	0.360041	0.364607	0.43247	0.446208	0.474659	0.496161	0.495691	0.520994	0.548224	0.591504
1302.43	0.095281	0.110258	0.21789	0.237316	0.35846	0.363065	0.431203	0.444218	0.472786	0.493882	0.49348	0.518514	0.545647	0.588777
1302.63	0.0949751	0.109838	0.217216	0.236448	0.357284	0.36153	0.429319	0.442237	0.47109	0.491613	0.491976	0.516046	0.543705	0.586062
1302.83	0.0949594	0.109419	0.216792	0.235584	0.356617	0.360002	0.427937	0.440265	0.469945	0.489355	0.490663	0.51359	0.542569	0.58336
1303.03	0.094608	0.109002	0.215938	0.234724	0.355327	0.35848	0.42693	0.438301	0.468364	0.487107	0.488687	0.511146	0.540199	0.580671
1303.23	0.094657	0.108587	0.215098	0.233866	0.353853	0.356964	0.425462	0.436347	0.466704	0.484869	0.486882	0.508713	0.538062	0.577994
1303.43	0.0945831	0.108173	0.214762	0.233011	0.352824	0.355455	0.424097	0.434401	0.465085	0.482641	0.485073	0.506292	0.536512	0.575329
1303.63	0.0944465	0.107761	0.214492	0.23216	0.351165	0.353952	0.423274	0.432463	0.463447	0.480424	0.483608	0.503882	0.534905	0.572676
1303.83	0.093925	0.107351	0.213883	0.231311	0.349771	0.352456	0.421978	0.430534	0.462218	0.478217	0.482044	0.501484	0.533551	0.570036
1304.03	0.0929585	0.106942	0.212686	0.230466	0.347762	0.350965	0.419891	0.428614	0.459929	0.47602	0.479965	0.499097	0.531629	0.567408
1304.23	0.0921516	0.106534	0.211893	0.229624	0.346116	0.349482	0.417961	0.426703	0.457833	0.473833	0.478072	0.496722	0.529663	0.564792
1304.43	0.0913778	0.106128	0.21109	0.228785	0.344921	0.348004	0.416159	0.4248	0.456268	0.471657	0.47657	0.494358	0.528017	0.562188
1304.63	0.0909316	0.105724	0.210059	0.227949	0.343562	0.346533	0.415023	0.422905	0.454365	0.46949	0.474971	0.492005	0.526536	0.559596
1304.83	0.0910278	0.105321	0.209321	0.227116	0.342464	0.345068	0.413451	0.421019	0.453043	0.467333	0.473741	0.489663	0.525283	0.557016
1305.03	0.0906591	0.10492	0.207824	0.226286	0.34123	0.343609	0.411718	0.419141	0.451345	0.465186	0.472092	0.487333	0.523462	0.554447
1305.23	0.0902209	0.10452	0.206546	0.225459	0.339732	0.342156	0.410004	0.417272	0.449717	0.463049	0.470908	0.485013	0.521806	0.551891
1305.43	0.0897133	0.104122	0.205612	0.224635	0.337995	0.340709	0.408208	0.415411	0.447872	0.460922	0.469604	0.482705	0.520537	0.549347
1305.63	0.0883301	0.103725	0.204041	0.223814	0.336213	0.339269	0.40622	0.413558	0.445744	0.458805	0.467198	0.480408	0.518106	0.546814
1305.83	0.088013	0.10333	0.203194	0.222996	0.335311	0.337834	0.404917	0.411714	0.444299	0.456697	0.465389	0.478121	0.516718	0.544293
1306.03	0.0880018	0.102937	0.202346	0.222181	0.334213	0.336406	0.403664	0.409878	0.442193	0.454599	0.464017	0.475846	0.515225	0.541783
1306.23	0.0870723	0.102544	0.200812	0.221369	0.332384	0.334984	0.4016	0.40805	0.440087	0.45251	0.461859	0.473581	0.513022	0.539285
1306.43	0.0869209	0.102154	0.199652	0.22056	0.331215	0.333567	0.400032	0.40623	0.438596	0.450432	0.459895	0.471327	0.511201	0.536799
1306.63	0.0869511	0.101764	0.198984	0.219754	0.330133	0.332157	0.398573	0.404418	0.43739	0.448362	0.458464	0.469084	0.509616	0.534324
1306.83	0.0872058	0.101377	0.198534	0.218951	0.328674	0.330753	0.397224	0.402614	0.436199	0.446303	0.456646	0.466851	0.507888	0.53186
1307.03	0.0867478	0.100991	0.197553	0.218151	0.326847	0.329354	0.396034	0.400819	0.434246	0.444252	0.45467	0.464629	0.505621	0.529408
1307.23	0.0863582	0.100606	0.196954	0.217354	0.32505	0.327962	0.394495	0.399031	0.432376	0.442211	0.453323	0.462418	0.503899	0.526967
1307.43	0.0860808	0.100222	0.196348	0.21656	0.324108	0.326575	0.393087	0.397251	0.430863	0.44018	0.451714	0.460217	0.502829	0.524538
1307.63	0.0858429	0.0998407	0.19575	0.215768	0.322758	0.325195	0.392173	0.39548	0.429485	0.438158	0.450111	0.458027	0.501441	0.522119
1307.83	0.0850544	0.0994603	0.195282	0.21498	0.322238	0.32382	0.390507	0.393716	0.428221	0.436145	0.448786	0.455847	0.50002	0.519712
1308.03	0.0843013	0.0990814	0.193998	0.214194	0.320692	0.322451	0.388398	0.39196	0.426491	0.434141	0.44693	0.453677	0.497897	0.517316
1308.23	0.083461	0.0987039	0.192884	0.213411	0.319562	0.321087	0.386668	0.390212	0.424428	0.432147	0.445095	0.451518	0.495759	0.514931
1308.43	0.0828141	0.0983278	0.191829	0.212632	0.318368	0.31973	0.384797	0.388472	0.422957	0.430162	0.443416	0.449369	0.494152	0.512557
1308.63	0.0828755	0.0979532	0.191309	0.211855	0.317219	0.318378	0.383874	0.386739	0.42188	0.428186	0.442288	0.44723	0.492793	0.510194
1308.83	0.0826388	0.09758	0.190729	0.21108	0.31659	0.317032	0.382413	0.385014	0.420879	0.426219	0.441221	0.445102	0.491549	0.507841
1309.03	0.0817001	0.0972083	0.190183	0.210309	0.315544	0.315692	0.380923	0.383297	0.419819	0.42426	0.439969	0.442983	0.489944	0.5055
1309.23	0.0814629	0.0968379	0.190072	0.20954	0.314578	0.314357	0.379602	0.381588	0.418712	0.422311	0.438743	0.440875	0.488973	0.503169
1309.43	0.0805184	0.096469	0.18919	0.208775	0.31304	0.313028	0.378242	0.379886	0.41725	0.420371	0.436627	0.438777	0.487859	0.500849
1309.63	0.0793617	0.0961015	0.188007	0.208012	0.311558	0.311704	0.376686	0.378192	0.415388	0.41844	0.434653	0.436688	0.48596	0.49854
1309.83	0.0798374	0.0957353	0.188438	0.207252	0.31096	0.310386	0.376122	0.376505	0.414685	0.416518	0.433898	0.43461	0.48523	0.496242
1310.03	0.079439	0.0953706	0.187737	0.206494	0.309841	0.309074	0.374794	0.374826	0.412529	0.414605	0.432757	0.432542	0.48356	0.493954
1310.23	0.0785972	0.0950073	0.18665	0.20574	0.308186	0.307767	0.372738	0.373154	0.410967	0.4127	0.43072	0.430483	0.481555	0.491676
1310.43	0.0789441	0.0946453	0.186312	0.204988	0.307287	0.306466	0.371892	0.37149	0.409833	0.410804	0.429737	0.428434	0.480319	0.489409
1310.63	0.0783185	0.0942847	0.185466	0.204239	0.305543	0.30517	0.370489	0.369833	0.408054	0.408917	0.428141	0.426395	0.478333	0.487153
1310.83	0.0780268	0.0939255	0.184943	0.203492	0.304339	0.30388	0.369262	0.368184	0.4065	0.407038	0.426882	0.424366	0.477091	0.484907
1311.03	0.077434	0.0935677	0.184082	0.202749	0.303198	0.302595	0.368161	0.366542	0.404741	0.405168	0.425855	0.422346	0.476012	0.482671
1311.23	0.0768545	0.0932112	0.183087	0.202008	0.301887	0.301316	0.366878	0.364907	0.403099	0.403307	0.424174	0.420336	0.474118	0.480446
1311.43	0.0768192	0.0928561	0.182217	0.20127	0.301509	0.300042	0.365639	0.363279	0.401951	0.401454	0.422869	0.418335	0.473505	0.478231
1311.63	0.0765091	0.0925023	0.18169	0.200534	0.300583	0.298774	0.364679	0.361659	0.400624	0.39961	0.421262	0.416344	0.472476	0.476026
1311.83	0.0756658	0.0921499	0.180412	0.199801	0.299561	0.29751	0.363069	0.360046	0.399203	0.397774	0.419993	0.414363	0.470544	0.473831
1312.03	0.0747499	0.0917988	0.178674	0.199071	0.29749	0.296253	0.360799	0.35844	0.397442	0.395947	0.417634	0.412391	0.468224	0.471647
1312.23	0.0738191	0.0914491	0.177532	0.198344	0.296063	0.295	0.359047	0.356842	0.395651	0.394128	0.415636	0.410428	0.465867	0.469472
1312.43	0.0734381	0.0911007	0.176669	0.197619	0.295202	0.293753	0.357503	0.35525	0.394772	0.392317	0.414353	0.408474	0.464371	0.467307
1312.63	0.0730129	0.0907536	0.175955	0.196897	0.294058	0.292511	0.356019	0.353666	0.393437	0.390515	0.413395	0.40653	0.462611	0.465153
1312.83	0.072465	0.0904078	0.17528	0.196177	0.293174	0.291274	0.354492	0.352089	0.392067	0.388721	0.412355	0.404595	0.461257	0.463008
1313.03	0.0723007	0.0900634	0.174815	0.19546	0.291826	0.290043	0.353172	0.350518	0.390519	0.386935	0.411086	0.40267	0.459945	0.460874
1313.23	0.0716612	0.0897203	0.17407	0.194746	0.290221	0.288816	0.351452	0.348955	0.388606	0.385158	0.409234	0.400753	0.458904	0.458749
1313.43	0.0711741	0.0893784	0.173175	0.194034	0.28876	0.287595	0.350205	0.347399	0.387269	0.383388	0.407984	0.398846	0.457557	0.456634
1313.63	0.0707253	0.0890379	0.17228	0.193325	0.287428	0.286379	0.348478	0.345849	0.38546	0.381627	0.406427	0.396948	0.45549	0.454528
1313.83	0.0712702	0.0886987	0.172237	0.192619	0.286722	0.285169	0.347724	0.344307	0.384486	0.379874	0.40529	0.395059	0.454495	0.452433
1314.03	0.07076	0.0883608	0.171242	0.191915	0.285442	0.283963	0.345766	0.342771	0.382308	0.378129	0.403718	0.393178	0.4527	0.450347
1314.23	0.0713331	0.0880241	0.170953	0.191214	0.284812	0.282762	0.344583	0.341243	0.381285	0.376392	0.402796	0.391307	0.451709	0.44827
1314.43	0.0714433	0.0876888	0.170313	0.190515	0.28384	0.281567	0.343182	0.339721	0.380123	0.374663	0.401381	0.389445	0.450062	0.446204
1314.63	0.071052	0.0873547	0.169427	0.189819	0.282506	0.280376	0.341577	0.338206	0.378695	0.372941	0.399721	0.387591	0.448371	0.444146
1314.83	0.0708209	0.0870219	0.168889	0.189125	0.281728	0.279191	0.340309	0.336697	0.377659	0.371228	0.39847	0.385746	0.447246	0.442099
1315.03	0.0706658	0.0866904	0.167906	0.188434	0.280749	0.278011	0.339006	0.335196	0.376347	0.369523	0.396924	0.383911	0.445774	0.44006
1315.23	0.0705021	0.0863601	0.167092	0.187745	0.279693	0.276835	0.337859	0.333701	0.374992	0.367825	0.395314	0.382083	0.444147	0.438031
1315.43	0.0703786	0.0860311	0.166585	0.187059	0.278748	0.275665	0.336701	0.332212	0.373777	0.366135	0.393939	0.380265	0.443175	0.436012
1315.63	0.0702891	0.0857033	0.16602	0.186376	0.277451	0.274499	0.335273	0.330731	0.37258	0.364453	0.391893	0.378455	0.441523	0.434002
1315.83	0.069558	0.0853768	0.164596	0.185695	0.275793	0.273339	0.333472	0.329256	0.371095	0.362779	0.389977	0.376654	0.439395	0.432001
1316.03	0.0688856	0.0850515	0.163729	0.185016	0.274686	0.272183	0.331815	0.327787	0.369408	0.361113	0.3881	0.374861	0.437613	0.430009
1316.23	0.0686017	0.0847275	0.162825	0.18434	0.273487	0.271032	0.330801	0.326325	0.368013	0.359454	0.386511	0.373077	0.435767	0.428026
1316.43	0.0680242	0.0844047	0.161801	0.183666	0.272294	0.269886	0.329524	0.32487	0.366164	0.357802	0.385405	0.371301	0.434239	0.426053
1316.63	0.0678334	0.0840831	0.161214	0.182995	0.271532	0.268745	0.328399	0.323421	0.364596	0.356159	0.384423	0.369534	0.433073	0.424089
1316.83	0.0675679	0.0837628	0.160727	0.182326	0.270365	0.267609	0.328014	0.321979	0.363441	0.354522	0.383692	0.367776	0.4322	0.422133
1317.03	0.0669324	0.0834437	0.159753	0.18166	0.269247	0.266478	0.326739	0.320543	0.361735	0.352894	0.382012	0.366025	0.43096	0.420187
1317.23	0.0655808	0.0831258	0.158648	0.180996	0.267984	0.265351	0.325535	0.319113	0.360419	0.351273	0.380363	0.364283	0.429901	0.41825
1317.43	0.0653163	0.0828091	0.157758	0.180335	0.266944	0.264229	0.324662	0.31769	0.359415	0.349659	0.379147	0.362549	0.428618	0.416321
1317.63	0.0650728	0.0824936	0.156814	0.179676	0.265561	0.263112	0.323571	0.316273	0.357645	0.348053	0.377447	0.360824	0.427172	0.414402
1317.83	0.0651279	0.0821793	0.156143	0.179019	0.264529	0.261999	0.322518	0.314863	0.356586	0.346454	0.376305	0.359106	0.426363	0.412491
1318.03	0.0643624	0.0818662	0.1554	0.178365	0.263289	0.260892	0.321032	0.313458	0.354871	0.344862	0.375029	0.357397	0.424819	0.410589
1318.23	0.064735	0.0815543	0.155217	0.177713	0.262823	0.259789	0.320899	0.31206	0.354586	0.343278	0.374724	0.355696	0.423935	0.408696
1318.43	0.0637571	0.0812436	0.154107	0.177064	0.261293	0.25869	0.319218	0.310669	0.353306	0.341701	0.37275	0.354003	0.421995	0.406812
1318.63	0.0629944	0.0809341	0.153428	0.176417	0.259721	0.257597	0.317488	0.309283	0.352011	0.340131	0.371392	0.352319	0.420616	0.404936
1318.83	0.062233	0.0806257	0.152712	0.175772	0.258385	0.256508	0.316177	0.307904	0.350704	0.338569	0.370177	0.350642	0.419444	0.40307
1319.03	0.0616403	0.0803186	0.151502	0.17513	0.256884	0.255423	0.314849	0.30653	0.349377	0.337013	0.368582	0.348973	0.417857	0.401211
1319.23	0.0615698	0.0800126	0.151044	0.17449	0.255488	0.254343	0.313393	0.305163	0.347911	0.335465	0.367053	0.347312	0.416433	0.399361
1319.43	0.0613811	0.0797077	0.150946	0.173852	0.254479	0.253268	0.312353	0.303802	0.346794	0.333924	0.365725	0.345659	0.415147	0.39752
1319.63	0.0605895	0.0794041	0.14998	0.173217	0.253214	0.252197	0.310697	0.302447	0.3452	0.33239	0.36392	0.344014	0.413576	0.395687
1319.83	0.0600757	0.0791016	0.149373	0.172584	0.25241	0.251131	0.309818	0.301099	0.343699	0.330863	0.362407	0.342377	0.412181	0.393863
1320.03	0.0602487	0.0788002	0.149318	0.171953	0.251824	0.250069	0.308934	0.299756	0.342774	0.329343	0.361537	0.340747	0.411011	0.392047
1320.23	0.060347	0.0785	0.148867	0.171325	0.250983	0.249012	0.308234	0.298419	0.341643	0.32783	0.360533	0.339125	0.409877	0.39024
1320.43	0.0601157	0.0782009	0.148887	0.170699	0.250374	0.247959	0.307245	0.297088	0.340101	0.326324	0.360066	0.337511	0.408968	0.38844
1320.63	0.0600924	0.077903	0.148623	0.170075	0.249786	0.246911	0.306208	0.295763	0.339151	0.324825	0.359498	0.335905	0.408138	0.386649
1320.83	0.0598476	0.0776062	0.147973	0.169453	0.248898	0.245867	0.3054	0.294444	0.338114	0.323333	0.358421	0.334306	0.406739	0.384867
1321.03	0.0592772	0.0773105	0.146989	0.168834	0.248045	0.244827	0.303575	0.293131	0.336474	0.321847	0.356774	0.332715	0.405376	0.383092
1321.23	0.058709	0.077016	0.146139	0.168217	0.246652	0.243792	0.302214	0.291823	0.335254	0.320369	0.355681	0.331132	0.403776	0.381326
1321.43	0.0584127	0.0767226	0.145092	0.167602	0.245976	0.242761	0.300822	0.290522	0.333709	0.318897	0.354608	0.329556	0.402003	0.379568
1321.63	0.0582238	0.0764303	0.14405	0.16699	0.245063	0.241735	0.299724	0.289226	0.33239	0.317432	0.353208	0.327987	0.400652	0.377818
1321.83	0.057405	0.0761391	0.142806	0.16638	0.244032	0.240713	0.298317	0.287936	0.331303	0.315974	0.351851	0.326426	0.399224	0.376076
1322.03	0.0564065	0.075849	0.141682	0.165772	0.242827	0.239695	0.296969	0.286652	0.330009	0.314522	0.350526	0.324873	0.397455	0.374342
1322.23	0.0558303	0.07556	0.140921	0.165166	0.24241	0.238682	0.295656	0.285374	0.328924	0.313077	0.349094	0.323326	0.396544	0.372616
1322.43	0.0550365	0.0752721	0.139864	0.164562	0.241441	0.237673	0.293595	0.284101	0.327091	0.311639	0.346842	0.321788	0.395107	0.370898
1322.63	0.0544496	0.0749854	0.138952	0.163961	0.240329	0.236668	0.291659	0.282834	0.326006	0.310207	0.345371	0.320256	0.393944	0.369188
1322.83	0.0534783	0.0746997	0.138095	0.163362	0.239881	0.235667	0.290043	0.281572	0.324658	0.308782	0.343879	0.318732	0.392415	0.367486
1323.03	0.0533498	0.0744151	0.137567	0.162765	0.239222	0.234671	0.289202	0.280317	0.323856	0.307364	0.342411	0.317215	0.391522	0.365792
1323.23	0.0535701	0.0741316	0.137324	0.16217	0.238544	0.233679	0.288248	0.279066	0.322918	0.305952	0.340684	0.315705	0.390612	0.364105
1323.43	0.053458	0.0738492	0.137449	0.161578	0.237741	0.232691	0.287521	0.277822	0.322242	0.304546	0.339871	0.314203	0.390048	0.362426
1323.63	0.0526686	0.0735678	0.136376	0.160987	0.236044	0.231707	0.286249	0.276583	0.320406	0.303147	0.337964	0.312707	0.388818	0.360755
1323.83	0.0524906	0.0732875	0.136438	0.160399	0.235086	0.230727	0.285714	0.275349	0.319584	0.301755	0.336833	0.311219	0.387948	0.359092
1324.03	0.0530469	0.0730083	0.136482	0.159813	0.234343	0.229752	0.284702	0.274121	0.318833	0.300368	0.336075	0.309738	0.387117	0.357437
1324.23	0.0535048	0.0727302	0.136639	0.159229	0.233503	0.22878	0.284215	0.272899	0.317748	0.298988	0.335252	0.308263	0.386382	0.355789
1324.43	0.0537966	0.0724531	0.13653	0.158647	0.23281	0.227813	0.28328	0.271682	0.316618	0.297615	0.334607	0.306796	0.385395	0.354148
1324.63	0.0541939	0.0721771	0.136217	0.158067	0.232207	0.22685	0.282776	0.27047	0.3159	0.296248	0.334231	0.305336	0.384366	0.352515
1324.83	0.0544783	0.0719021	0.135566	0.157489	0.231149	0.225891	0.282018	0.269264	0.314921	0.294887	0.333203	0.303883	0.383012	0.35089
1325.03	0.0544289	0.0716281	0.135383	0.156914	0.22978	0.224936	0.281245	0.268063	0.313859	0.293532	0.33244	0.302437	0.381836	0.349272
1325.23	0.0540323	0.0713552	0.134694	0.15634	0.228492	0.223985	0.280139	0.266867	0.312567	0.292184	0.331757	0.300997	0.380183	0.347662
1325.43	0.0535201	0.0710834	0.133859	0.155769	0.227906	0.223038	0.279382	0.265677	0.311525	0.290841	0.330734	0.299565	0.379067	0.346059
1325.63	0.0532427	0.0708126	0.132819	0.1552	0.226913	0.222095	0.278316	0.264492	0.310603	0.289505	0.329591	0.298139	0.378142	0.344464
1325.83	0.0527557	0.0705428	0.132063	0.154633	0.226363	0.221156	0.277006	0.263312	0.309288	0.288175	0.328595	0.29672	0.377095	0.342875
1326.03	0.0522084	0.070274	0.13137	0.154068	0.225288	0.220221	0.275347	0.262138	0.307874	0.286851	0.32733	0.295308	0.375509	0.341295
1326.23	0.0517464	0.0700063	0.130625	0.153505	0.224848	0.21929	0.274192	0.260969	0.306465	0.285534	0.325961	0.293902	0.374315	0.339721
1326.43	0.0513971	0.0697396	0.130012	0.152944	0.22419	0.218362	0.273304	0.259805	0.305486	0.284222	0.324799	0.292503	0.372945	0.338155
1326.63	0.0501515	0.0694739	0.128694	0.152385	0.223025	0.217439	0.271291	0.258646	0.30375	0.282916	0.323128	0.291111	0.370825	0.336596
1326.83	0.0491844	0.0692092	0.128151	0.151828	0.222077	0.21652	0.269763	0.257493	0.302323	0.281617	0.321592	0.289726	0.369274	0.335044
1327.03	0.048487	0.0689455	0.127239	0.151273	0.220196	0.215605	0.268344	0.256344	0.301063	0.280323	0.319907	0.288347	0.36865	0.333499
1327.23	0.0478942	0.0686829	0.126749	0.15072	0.218831	0.214693	0.266919	0.255201	0.299813	0.279035	0.318335	0.286975	0.36724	0.331961
1327.43	0.0469299	0.0684212	0.12612	0.15017	0.217557	0.213785	0.265188	0.254063	0.298477	0.277753	0.317234	0.285609	0.365636	0.330431
1327.63	0.0455778	0.0681605	0.124818	0.149621	0.215796	0.212881	0.26356	0.25293	0.296731	0.276477	0.314954	0.284249	0.363539	0.328907
1327.83	0.0451073	0.0679008	0.124678	0.149074	0.214773	0.211981	0.262384	0.251802	0.29579	0.275207	0.313676	0.282897	0.362134	0.327391
1328.03	0.0456719	0.0676422	0.124645	0.148529	0.214278	0.211085	0.261764	0.250679	0.29493	0.273943	0.312642	0.28155	0.36121	0.325881
1328.23	0.0459736	0.0673844	0.124182	0.147986	0.213223	0.210193	0.26112	0.249561	0.294307	0.272684	0.311201	0.28021	0.360409	0.324379
1328.43	0.0460698	0.0671277	0.123795	0.147446	0.212825	0.209304	0.260593	0.248448	0.293471	0.271432	0.310485	0.278876	0.359627	0.322883
1328.63	0.0464209	0.066872	0.123297	0.146907	0.212358	0.208419	0.260358	0.24734	0.293062	0.270185	0.309716	0.277549	0.358889	0.321395
1328.83	0.0462986	0.0666172	0.122425	0.14637	0.211254	0.207538	0.259665	0.246237	0.292396	0.268943	0.308748	0.276228	0.357729	0.319913
1329.03	0.0463327	0.0663634	0.122071	0.145835	0.210366	0.20666	0.259202	0.245139	0.291496	0.267708	0.30815	0.274914	0.357315	0.318438
1329.23	0.0459388	0.0661106	0.121498	0.145302	0.20957	0.205787	0.258074	0.244045	0.290328	0.266478	0.307246	0.273605	0.356085	0.31697
1329.43	0.0461503	0.0658587	0.121354	0.144771	0.209523	0.204917	0.257674	0.242957	0.289706	0.265254	0.306934	0.272303	0.355334	0.315508
1329.63	0.0464801	0.0656078	0.120921	0.144242	0.209522	0.20405	0.257408	0.241873	0.288993	0.264035	0.306112	0.271007	0.354725	0.314054
1329.83	0.0466003	0.0653578	0.120401	0.143715	0.209284	0.203188	0.256466	0.240795	0.287872	0.262822	0.304984	0.269717	0.353813	0.312606
1330.03	0.0463665	0.0651088	0.119539	0.14319	0.208288	0.202328	0.255584	0.239721	0.286686	0.261615	0.303908	0.268433	0.352354	0.311165
1330.23	0.0459523	0.0648608	0.118839	0.142667	0.207805	0.201473	0.255033	0.238651	0.285364	0.260413	0.303288	0.267156	0.351049	0.30973
1330.43	0.0456894	0.0646137	0.118485	0.142145	0.207312	0.200621	0.254121	0.237587	0.284649	0.259217	0.302895	0.265884	0.350123	0.308302
1330.63	0.045221	0.0643675	0.117726	0.141626	0.206165	0.199773	0.252363	0.236528	0.283443	0.258026	0.301676	0.264619	0.348798	0.30688
1330.83	0.0451145	0.0641223	0.117556	0.141108	0.205368	0.198928	0.250878	0.235473	0.282433	0.256841	0.300636	0.263359	0.347991	0.305466
1331.03	0.0448178	0.063878	0.116761	0.140593	0.203996	0.198087	0.249655	0.234422	0.281332	0.255661	0.299516	0.262106	0.346959	0.304057
1331.23	0.0447872	0.0636346	0.116792	0.140079	0.203346	0.19725	0.248814	0.233377	0.280531	0.254486	0.299013	0.260859	0.345659	0.302655
1331.43	0.0439083	0.0633922	0.115895	0.139567	0.202012	0.196416	0.246976	0.232336	0.279238	0.253317	0.297778	0.259617	0.344094	0.30126
1331.63	0.0436087	0.0631507	0.115338	0.139057	0.200854	0.195585	0.245712	0.2313	0.277821	0.252153	0.296596	0.258381	0.343033	0.299871
1331.83	0.0438828	0.0629101	0.115373	0.138549	0.200159	0.194759	0.245129	0.230268	0.27695	0.250995	0.296175	0.257152	0.342433	0.298488
1332.03	0.0442047	0.0626704	0.115184	0.138042	0.199405	0.193935	0.24466	0.229241	0.276275	0.249842	0.295687	0.255928	0.341846	0.297112
1332.23	0.0440019	0.0624316	0.114889	0.137538	0.19855	0.193115	0.243704	0.228219	0.275569	0.248694	0.294884	0.25471	0.341104	0.295742
1332.43	0.0436962	0.0621938	0.114875	0.137035	0.198389	0.192299	0.243093	0.227201	0.274658	0.247552	0.294447	0.253497	0.340487	0.294379
1332.63	0.0435701	0.0619569	0.114035	0.136535	0.197905	0.191486	0.242318	0.226188	0.273656	0.246415	0.293742	0.252291	0.339442	0.293022
1332.83	0.0426737	0.0617208	0.113468	0.136036	0.196645	0.190676	0.241246	0.225179	0.272395	0.245283	0.292693	0.25109	0.33822	0.291671
1333.03	0.0423598	0.0614857	0.113184	0.135539	0.195706	0.18987	0.240685	0.224175	0.271403	0.244156	0.291448	0.249895	0.337609	0.290326
1333.23	0.0415487	0.0612514	0.112583	0.135043	0.194709	0.189067	0.239722	0.223175	0.270075	0.243034	0.289894	0.248706	0.335856	0.288987
1333.43	0.0413755	0.061018	0.111836	0.13455	0.19415	0.188268	0.238691	0.22218	0.268988	0.241918	0.289096	0.247522	0.334458	0.287655
1333.63	0.0411511	0.0607856	0.110923	0.134058	0.1934	0.187472	0.238016	0.221189	0.268264	0.240806	0.287639	0.246344	0.333131	0.286329
1333.83	0.0411042	0.060554	0.110165	0.133568	0.192643	0.186679	0.237039	0.220202	0.266936	0.2397	0.286334	0.245172	0.33205	0.285008
1334.03	0.0405885	0.0603233	0.109332	0.13308	0.191685	0.18589	0.23621	0.21922	0.26605	0.238599	0.285391	0.244005	0.330709	0.283694
1334.23	0.0401005	0.0600935	0.108623	0.132594	0.190616	0.185104	0.235117	0.218242	0.265324	0.237503	0.284458	0.242843	0.329205	0.282386
1334.43	0.0397179	0.0598645	0.10777	0.132109	0.189504	0.184321	0.233604	0.217269	0.264585	0.236412	0.283208	0.241688	0.328621	0.281085
1334.63	0.0395778	0.0596365	0.106905	0.131626	0.188444	0.183542	0.232235	0.2163	0.263761	0.235326	0.281855	0.240537	0.327845	0.279789
1334.83	0.0397573	0.0594093	0.106332	0.131145	0.187453	0.182766	0.231575	0.215335	0.262929	0.234245	0.280858	0.239393	0.327204	0.278499
1335.03	0.039315	0.0591829	0.105099	0.130666	0.185639	0.181993	0.230393	0.214375	0.261976	0.233169	0.279422	0.238253	0.325908	0.277215
1335.23	0.0391311	0.0589574	0.104701	0.130189	0.184742	0.181224	0.229483	0.213419	0.261103	0.232097	0.278459	0.237119	0.325007	0.275936
1335.43	0.038874	0.0587328	0.103793	0.129713	0.183903	0.180458	0.228191	0.212467	0.260181	0.231031	0.277224	0.235991	0.323917	0.274664
1335.63	0.0388476	0.0585091	0.103395	0.129239	0.183114	0.179695	0.227087	0.21152	0.258977	0.22997	0.276187	0.234868	0.323272	0.273398
1335.83	0.038862	0.0582862	0.103327	0.128767	0.18247	0.178935	0.226473	0.210576	0.258288	0.228913	0.27548	0.23375	0.32227	0.272137
1336.03	0.0385731	0.0580641	0.103352	0.128296	0.181861	0.178178	0.225913	0.209637	0.257588	0.227862	0.274816	0.232637	0.321468	0.270883
1336.23	0.0380257	0.0578429	0.103196	0.127827	0.181309	0.177425	0.225151	0.208702	0.256634	0.226815	0.274236	0.23153	0.320418	0.269634
1336.43	0.0378626	0.0576225	0.102835	0.12736	0.180776	0.176675	0.224562	0.207771	0.255768	0.225773	0.273449	0.230428	0.31981	0.268391
1336.63	0.0372619	0.057403	0.101951	0.126895	0.179497	0.175928	0.223411	0.206845	0.254127	0.224736	0.272101	0.229331	0.318384	0.267153
1336.83	0.0369228	0.0571843	0.102008	0.126431	0.178967	0.175184	0.22285	0.205922	0.253855	0.223703	0.27092	0.22824	0.31753	0.265921
1337.03	0.0366961	0.0569664	0.10163	0.125969	0.178471	0.174444	0.222014	0.205004	0.252782	0.222676	0.26983	0.227154	0.316225	0.264695
1337.23	0.0366131	0.0567494	0.10147	0.125509	0.177707	0.173706	0.220905	0.20409	0.25154	0.221653	0.268813	0.226073	0.314391	0.263475
1337.43	0.0367186	0.0565332	0.101318	0.12505	0.177402	0.172972	0.220057	0.203179	0.251017	0.220634	0.268365	0.224997	0.313384	0.26226
1337.63	0.0369403	0.0563178	0.100974	0.124593	0.177162	0.17224	0.219578	0.202273	0.250413	0.219621	0.267553	0.223926	0.312557	0.261051
1337.83	0.0367698	0.0561032	0.100538	0.124138	0.17682	0.171512	0.218994	0.201371	0.249189	0.218612	0.266281	0.22286	0.311907	0.259848
1338.03	0.0360312	0.0558895	0.0998316	0.123684	0.17575	0.170787	0.217624	0.200473	0.248289	0.217608	0.265255	0.221799	0.310696	0.258649
1338.23	0.0357899	0.0556766	0.0993708	0.123232	0.174618	0.170065	0.216727	0.199579	0.24757	0.216608	0.264394	0.220744	0.309707	0.257457
1338.43	0.0356513	0.0554644	0.0990015	0.122782	0.174091	0.169346	0.216116	0.198689	0.246483	0.215613	0.263771	0.219693	0.309609	0.25627
1338.63	0.0360272	0.0552531	0.0986478	0.122333	0.173559	0.16863	0.215696	0.197803	0.245982	0.214622	0.262826	0.218647	0.308832	0.255088
1338.83	0.0360053	0.0550426	0.0981524	0.121886	0.172639	0.167917	0.215189	0.19692	0.245155	0.213636	0.261409	0.217607	0.307652	0.253912
1339.03	0.0354706	0.0548329	0.0972534	0.121441	0.171884	0.167207	0.213815	0.196042	0.243823	0.212655	0.26008	0.216571	0.30604	0.252742
1339.23	0.035678	0.054624	0.097018	0.120997	0.171641	0.1665	0.213437	0.195168	0.242992	0.211678	0.259137	0.21554	0.305136	0.251576
1339.43	0.0353327	0.0544159	0.0960614	0.120555	0.170994	0.165796	0.212367	0.194297	0.24155	0.210706	0.258162	0.214515	0.303533	0.250416
1339.63	0.0351027	0.0542086	0.0957464	0.120114	0.1705	0.165095	0.211359	0.193431	0.240631	0.209738	0.257413	0.213494	0.302862	0.249262
1339.83	0.0352187	0.0540021	0.0956606	0.119675	0.17052	0.164397	0.211125	0.192568	0.240254	0.208774	0.257494	0.212477	0.301797	0.248113
1340.03	0.0343929	0.0537963	0.0949675	0.119238	0.169752	0.163702	0.209935	0.191709	0.239437	0.207815	0.256789	0.211466	0.300775	0.246969
1340.23	0.0337607	0.0535914	0.0941043	0.118802	0.168629	0.16301	0.208569	0.190854	0.238314	0.20686	0.25609	0.21046	0.299679	0.24583
1340.43	0.0334305	0.0533872	0.0938436	0.118368	0.167923	0.162321	0.207414	0.190003	0.237729	0.20591	0.255353	0.209458	0.299124	0.244697
1340.63	0.0328744	0.0531838	0.0931556	0.117936	0.166909	0.161634	0.205953	0.189156	0.236414	0.204964	0.254188	0.208461	0.297663	0.243568
1340.83	0.0329426	0.0529812	0.0932757	0.117505	0.166717	0.160951	0.204893	0.188312	0.236083	0.204023	0.253596	0.207469	0.296879	0.242446
1341.03	0.0323547	0.0527794	0.0927555	0.117075	0.166265	0.160271	0.203345	0.187472	0.234684	0.203085	0.252252	0.206482	0.295556	0.241328
1341.23	0.0324245	0.0525783	0.092936	0.116647	0.165709	0.159593	0.202646	0.186636	0.234392	0.202152	0.251566	0.205499	0.295192	0.240215
1341.43	0.0317783	0.052378	0.0919834	0.116221	0.165012	0.158918	0.201969	0.185804	0.233581	0.201224	0.250614	0.204521	0.294595	0.239108
1341.63	0.0316065	0.0521784	0.0913653	0.115796	0.164268	0.158246	0.200731	0.184975	0.232416	0.200299	0.249868	0.203547	0.294008	0.238005
1341.83	0.0312501	0.0519796	0.0912917	0.115373	0.163376	0.157577	0.200148	0.18415	0.231579	0.199379	0.248774	0.202579	0.293505	0.236908
1342.03	0.030866	0.0517816	0.0912735	0.114952	0.162153	0.156911	0.199131	0.183329	0.230356	0.198463	0.24781	0.201615	0.292733	0.235816
1342.23	0.0311078	0.0515843	0.0908556	0.114531	0.161344	0.156248	0.199034	0.182511	0.229726	0.197551	0.247242	0.200655	0.292627	0.234728
1342.43	0.0310523	0.0513878	0.0905565	0.114113	0.160619	0.155587	0.198361	0.181697	0.228769	0.196644	0.246166	0.1997	0.292121	0.233646
1342.63	0.0314224	0.051192	0.0904199	0.113696	0.159695	0.154929	0.198087	0.180887	0.227949	0.195741	0.245324	0.19875	0.291215	0.232569
1342.83	0.0318661	0.050997	0.0901691	0.11328	0.159383	0.154274	0.198156	0.18008	0.227314	0.194841	0.244682	0.197804	0.290692	0.231497
1343.03	0.0318409	0.0508027	0.0896153	0.112867	0.158768	0.153622	0.197311	0.179277	0.225745	0.193946	0.243674	0.196862	0.28982	0.230429
1343.23	0.0320856	0.0506091	0.0892953	0.112454	0.157944	0.152972	0.197138	0.178478	0.225033	0.193055	0.242917	0.195925	0.288828	0.229367
1343.43	0.0319739	0.0504163	0.088617	0.112043	0.157529	0.152326	0.19659	0.177682	0.224286	0.192168	0.242334	0.194993	0.287917	0.228309
1343.63	0.0323605	0.0502242	0.0889115	0.111634	0.157591	0.151682	0.196509	0.176889	0.224051	0.191286	0.242324	0.194065	0.287985	0.227257
1343.83	0.0318703	0.0500329	0.0882372	0.111226	0.156727	0.15104	0.19567	0.1761	0.223326	0.190407	0.241953	0.193141	0.286851	0.226209
1344.03	0.0310372	0.0498423	0.0875979	0.110819	0.155822	0.150402	0.194256	0.175315	0.222374	0.189532	0.240734	0.192222	0.285526	0.225166
1344.23	0.0309224	0.0496524	0.0872584	0.110414	0.155172	0.149766	0.193654	0.174533	0.221874	0.188661	0.239869	0.191307	0.284693	0.224128
1344.43	0.0307362	0.0494632	0.0873838	0.110011	0.155096	0.149133	0.192843	0.173755	0.221813	0.187795	0.23934	0.190396	0.283993	0.223094
1344.63	0.0306868	0.0492748	0.0868348	0.109609	0.15444	0.148502	0.191892	0.17298	0.221131	0.186932	0.238252	0.18949	0.282687	0.222066
1344.83	0.030383	0.0490871	0.0865305	0.109208	0.154043	0.147874	0.190703	0.172208	0.22048	0.186073	0.237092	0.188588	0.282026	0.221042
1345.03	0.0294627	0.0489	0.0860083	0.108809	0.153546	0.147249	0.189346	0.17144	0.21971	0.185218	0.235477	0.187691	0.280942	0.220023
1345.23	0.0290152	0.0487137	0.0856664	0.108412	0.152858	0.146627	0.188825	0.170675	0.219248	0.184368	0.234554	0.186798	0.280288	0.219008
1345.43	0.0282901	0.0485281	0.084501	0.108015	0.152129	0.146007	0.187917	0.169914	0.218324	0.183521	0.233292	0.185909	0.279022	0.217999
1345.63	0.0282602	0.0483433	0.0842489	0.107621	0.151533	0.145389	0.186999	0.169156	0.217827	0.182678	0.232758	0.185024	0.278394	0.216994
1345.83	0.0270602	0.0481591	0.0833025	0.107227	0.150125	0.144775	0.185892	0.168402	0.216632	0.181838	0.231135	0.184143	0.276813	0.215993
1346.03	0.0265486	0.0479756	0.0828374	0.106836	0.149274	0.144163	0.184487	0.167651	0.215406	0.181003	0.230118	0.183267	0.276084	0.214997
1346.23	0.0265364	0.0477928	0.0826984	0.106445	0.148869	0.143553	0.184215	0.166903	0.215275	0.180171	0.22986	0.182394	0.275621	0.214006
1346.43	0.026517	0.0476107	0.0827657	0.106056	0.148506	0.142946	0.183857	0.166159	0.214898	0.179344	0.229303	0.181526	0.274619	0.213019
1346.63	0.026895	0.0474294	0.0823813	0.105669	0.148047	0.142342	0.18377	0.165418	0.214055	0.17852	0.228974	0.180662	0.273848	0.212037
1346.83	0.0269879	0.0472487	0.0818104	0.105282	0.147578	0.14174	0.18338	0.16468	0.213441	0.1777	0.227989	0.179803	0.273162	0.21106
1347.03	0.0267299	0.0470686	0.0812666	0.104898	0.146831	0.141141	0.182077	0.163946	0.21224	0.176883	0.227134	0.178947	0.272189	0.210087
1347.23	0.0270283	0.0468893	0.0810964	0.104514	0.146507	0.140544	0.181589	0.163214	0.211768	0.176071	0.226667	0.178095	0.27103	0.209118
1347.43	0.026991	0.0467107	0.0807372	0.104132	0.146358	0.13995	0.180976	0.162487	0.21077	0.175262	0.225982	0.177248	0.270313	0.208154
1347.63	0.0273726	0.0465327	0.0808359	0.103752	0.146444	0.139358	0.180674	0.161762	0.209724	0.174457	0.225665	0.176404	0.269382	0.207194
1347.83	0.0272189	0.0463554	0.0803214	0.103373	0.145994	0.138769	0.179441	0.16104	0.208916	0.173655	0.22521	0.175564	0.268289	0.206239
1348.03	0.027522	0.0461788	0.0803095	0.102995	0.146004	0.138182	0.178969	0.160322	0.208446	0.172858	0.224577	0.174729	0.26713	0.205288
1348.23	0.0274468	0.0460029	0.0796878	0.102619	0.14511	0.137598	0.17789	0.159607	0.207415	0.172064	0.223428	0.173897	0.265599	0.204341
1348.43	0.0277507	0.0458276	0.079486	0.102244	0.144865	0.137016	0.17723	0.158895	0.206908	0.171273	0.223264	0.17307	0.264648	0.203399
1348.63	0.028236	0.045653	0.078862	0.10187	0.143893	0.136437	0.176397	0.158187	0.205882	0.170486	0.222257	0.172246	0.263515	0.202462
1348.83	0.0286558	0.0454791	0.0789174	0.101498	0.143904	0.13586	0.175879	0.157481	0.205279	0.169703	0.2218	0.171426	0.263197	0.201528
1349.03	0.0285175	0.0453059	0.0787685	0.101127	0.143097	0.135286	0.175108	0.156779	0.204528	0.168923	0.22107	0.17061	0.262367	0.200599
1349.23	0.0288455	0.0451332	0.0782604	0.100757	0.142756	0.134714	0.175273	0.15608	0.204327	0.168147	0.220452	0.169798	0.261773	0.199674
1349.43	0.0285363	0.0449613	0.0776719	0.100389	0.141633	0.134144	0.174172	0.155384	0.203349	0.167375	0.220126	0.16899	0.260911	0.198753
1349.63	0.0287012	0.04479	0.0777141	0.100022	0.140936	0.133577	0.173698	0.154691	0.202646	0.166606	0.219828	0.168186	0.260552	0.197837
1349.83	0.0278895	0.0446194	0.0772687	0.0996567	0.140365	0.133012	0.172593	0.154001	0.201868	0.165841	0.219281	0.167385	0.259951	0.196925
1350.03	0.0277211	0.0444494	0.0775122	0.0992925	0.140109	0.13245	0.172025	0.153314	0.201558	0.165079	0.218573	0.166589	0.259639	0.196017
1350.23	0.0278176	0.04428	0.077604	0.0989297	0.139761	0.13189	0.171985	0.15263	0.201431	0.16432	0.218434	0.165796	0.259244	0.195113
1350.43	0.0272788	0.0441113	0.0769604	0.0985682	0.13871	0.131332	0.171277	0.151949	0.200478	0.163566	0.217474	0.165007	0.258532	0.194214
1350.63	0.0272956	0.0439433	0.076363	0.098208	0.137538	0.130777	0.170903	0.151272	0.199801	0.162814	0.21628	0.164221	0.257571	0.193318
1350.83	0.0269685	0.0437758	0.0760041	0.0978491	0.136763	0.130224	0.170746	0.150597	0.199372	0.162066	0.215401	0.16344	0.257437	0.192427
1351.03	0.0265734	0.0436091	0.0751044	0.0974915	0.13563	0.129673	0.16951	0.149925	0.19852	0.161322	0.214499	0.162662	0.256795	0.19154
1351.23	0.026017	0.0434429	0.0745317	0.0971353	0.13486	0.129125	0.168481	0.149257	0.197578	0.160581	0.213303	0.161888	0.25595	0.190657
1351.43	0.025466	0.0432774	0.0740331	0.0967803	0.134243	0.128579	0.167463	0.148591	0.196463	0.159843	0.212332	0.161117	0.255323	0.189778
1351.63	0.0245672	0.0431125	0.0732459	0.0964266	0.133534	0.128036	0.166399	0.147928	0.195239	0.159109	0.211186	0.16035	0.253796	0.188903
1351.83	0.0242701	0.0429483	0.0727363	0.0960742	0.133294	0.127494	0.165839	0.147269	0.19448	0.158378	0.210373	0.159587	0.253194	0.188032
1352.03	0.0238344	0.0427847	0.0717236	0.0957232	0.132573	0.126955	0.164941	0.146612	0.193784	0.15765	0.209108	0.158828	0.251656	0.187165
1352.23	0.0235664	0.0426217	0.0706716	0.0953733	0.131546	0.126418	0.16392	0.145958	0.192369	0.156926	0.207927	0.158072	0.250346	0.186302
1352.43	0.0236878	0.0424593	0.0701669	0.0950248	0.13136	0.125884	0.163731	0.145307	0.191634	0.156205	0.207633	0.157319	0.249608	0.185443
1352.63	0.0240435	0.0422975	0.0698809	0.0946776	0.130748	0.125352	0.163252	0.144659	0.190871	0.155487	0.206767	0.156571	0.24907	0.184588
1352.83	0.0240798	0.0421364	0.069908	0.0943316	0.130462	0.124822	0.162387	0.144014	0.190304	0.154773	0.206492	0.155826	0.248562	0.183737
1353.03	0.0234541	0.0419758	0.069234	0.0939869	0.129859	0.124294	0.161478	0.143371	0.189185	0.154062	0.205705	0.155084	0.248231	0.18289
1353.23	0.0238549	0.0418159	0.0690512	0.0936434	0.129663	0.123769	0.160854	0.142732	0.188601	0.153354	0.205218	0.154346	0.247871	0.182047
1353.43	0.0234218	0.0416566	0.0687201	0.0933012	0.129227	0.123245	0.159572	0.142095	0.187293	0.15265	0.204867	0.153611	0.247266	0.181207
1353.63	0.0238425	0.0414979	0.0685531	0.0929603	0.129061	0.122724	0.158994	0.141462	0.186404	0.151949	0.203936	0.15288	0.246763	0.180372
1353.83	0.023152	0.0413398	0.067608	0.0926206	0.128432	0.122205	0.157703	0.140831	0.185473	0.151251	0.202927	0.152152	0.245699	0.17954
1354.03	0.02285	0.0411823	0.0672125	0.0922821	0.127405	0.121689	0.156695	0.140203	0.184501	0.150556	0.201336	0.151428	0.244563	0.178712
1354.23	0.0230179	0.0410254	0.0670559	0.0919449	0.126745	0.121174	0.156129	0.139577	0.183785	0.149864	0.20094	0.150708	0.244159	0.177888
1354.43	0.0221097	0.0408691	0.066294	0.0916089	0.12592	0.120662	0.155247	0.138955	0.18251	0.149176	0.199533	0.14999	0.242823	0.177068
1354.63	0.0221073	0.0407134	0.0659013	0.0912741	0.125259	0.120152	0.154907	0.138335	0.182036	0.14849	0.198709	0.149276	0.241701	0.176252
1354.83	0.0218915	0.0405583	0.0655838	0.0909406	0.124608	0.119644	0.15426	0.137718	0.181637	0.147808	0.198435	0.148566	0.241566	0.175439
1355.03	0.0216269	0.0404038	0.0650072	0.0906082	0.12354	0.119138	0.152867	0.137104	0.180897	0.147129	0.197437	0.147859	0.240416	0.17463
1355.23	0.0212178	0.0402498	0.0652142	0.0902771	0.123082	0.118634	0.15175	0.136493	0.180148	0.146453	0.196822	0.147155	0.239454	0.173825
1355.43	0.0209479	0.0400965	0.0648347	0.0899472	0.122447	0.118133	0.150917	0.135884	0.179513	0.14578	0.195873	0.146455	0.238413	0.173024
1355.63	0.0206738	0.0399437	0.0645708	0.0896185	0.121916	0.117633	0.150284	0.135278	0.179168	0.145111	0.195025	0.145758	0.23746	0.172226
1355.83	0.0214412	0.0397916	0.0650526	0.089291	0.122448	0.117136	0.150358	0.134675	0.179318	0.144444	0.194993	0.145064	0.237414	0.171432
1356.03	0.0210176	0.03964	0.0644923	0.0889647	0.121683	0.116641	0.14954	0.134074	0.178936	0.143781	0.194111	0.144374	0.236359	0.170642
1356.23	0.0209367	0.0394889	0.0643213	0.0886396	0.121269	0.116147	0.148906	0.133476	0.178216	0.14312	0.193356	0.143687	0.235839	0.169855
1356.43	0.020654	0.0393385	0.064262	0.0883157	0.12125	0.115656	0.148816	0.132881	0.177848	0.142462	0.192935	0.143003	0.235007	0.169072
1356.63	0.0207726	0.0391886	0.0644481	0.087993	0.121246	0.115167	0.148453	0.132288	0.177559	0.141808	0.192633	0.142322	0.234449	0.168292
1356.83	0.0201078	0.0390393	0.064308	0.0876714	0.120746	0.11468	0.147906	0.131698	0.176744	0.141157	0.192156	0.141645	0.233933	0.167516
1357.03	0.0195816	0.0388906	0.0639366	0.087351	0.120102	0.114196	0.147483	0.131111	0.175643	0.140508	0.191524	0.140971	0.233195	0.166744
1357.23	0.0200902	0.0387424	0.0635421	0.0870318	0.119561	0.113713	0.146694	0.130526	0.174942	0.139863	0.19133	0.1403	0.232235	0.165975
1357.43	0.019736	0.0385948	0.0624939	0.0867138	0.118664	0.113232	0.14564	0.129944	0.173731	0.13922	0.190483	0.139632	0.231477	0.16521
1357.63	0.0198127	0.0384478	0.0620609	0.0863969	0.117426	0.112753	0.14505	0.129364	0.17283	0.138581	0.189854	0.138967	0.230648	0.164448
1357.83	0.0196973	0.0383013	0.0619139	0.0860812	0.116969	0.112277	0.144852	0.128787	0.172574	0.137944	0.189709	0.138306	0.230143	0.16369
1358.03	0.0200394	0.0381554	0.0618123	0.0857666	0.116277	0.111802	0.144756	0.128213	0.17222	0.13731	0.18921	0.137648	0.229805	0.162935
1358.23	0.0201793	0.03801	0.0615801	0.0854532	0.115868	0.111329	0.144804	0.127641	0.17175	0.136679	0.189266	0.136993	0.2293	0.162184
1358.43	0.0195559	0.0378652	0.0610043	0.0851409	0.115408	0.110858	0.144062	0.127072	0.170738	0.136052	0.188735	0.136341	0.228007	0.161436
1358.63	0.020044	0.0377209	0.0608119	0.0848298	0.115063	0.11039	0.144182	0.126505	0.170645	0.135427	0.188764	0.135692	0.227344	0.160692
1358.83	0.0206715	0.0375772	0.0607803	0.0845198	0.114773	0.109923	0.144644	0.125941	0.170679	0.134804	0.188638	0.135046	0.227216	0.159951
1359.03	0.0206508	0.0374341	0.0606417	0.0842109	0.114116	0.109458	0.144073	0.125379	0.170087	0.134185	0.187672	0.134403	0.226549	0.159214
1359.23	0.020649	0.0372914	0.0609836	0.0839032	0.113573	0.108996	0.143325	0.12482	0.170007	0.133569	0.187308	0.133763	0.226398	0.15848
1359.43	0.0206623	0.0371494	0.0608379	0.0835966	0.112969	0.108535	0.142678	0.124263	0.169892	0.132955	0.186718	0.133127	0.226068	0.157749
1359.63	0.0211387	0.0370078	0.0612837	0.0832911	0.113597	0.108076	0.142901	0.123709	0.169751	0.132344	0.186714	0.132493	0.22624	0.157022
[truncated: 2,501 more rows]

## Sheet: Fig3D
Time	400 nM	400 nM fit	800 nM	800 nM fit	1500 nM	1500 nM fit	3000 nM	3000 nM fit	6000 nM	6000 nM fit	10000 nM	10000nM fit	15000 nM	15000nM fit
960.02	0.0164198	0.0164198	0.0214677	0.0214677	0.0502436	0.0502436	0.0826598	0.0826598	0.172996	0.172996	0.345694	0.345694	0.444779	0.444779
960.22	0.0205227	0.0242726	0.0297639	0.0400331	0.0701367	0.0951335	0.121746	0.177018	0.256077	0.339221	0.465363	0.557104	0.586613	0.687805
960.42	0.0257907	0.0318394	0.0396913	0.0580051	0.0937561	0.137763	0.168957	0.263631	0.35191	0.483686	0.595444	0.731978	0.736784	0.88258
960.62	0.0314411	0.0391306	0.0510761	0.0754026	0.120841	0.178247	0.223362	0.343134	0.457525	0.609242	0.731458	0.87663	0.890207	1.03869
960.82	0.0378756	0.0461563	0.0640637	0.092244	0.151307	0.216693	0.284584	0.416113	0.570363	0.718362	0.869903	0.996283	1.04248	1.1638
961.02	0.0446425	0.052926	0.0786652	0.108547	0.18475	0.253203	0.351467	0.483101	0.687754	0.813198	1.00614	1.09526	1.18888	1.26407
961.22	0.051546	0.0594491	0.0938879	0.124329	0.219607	0.287875	0.422303	0.544591	0.804701	0.89562	1.13522	1.17713	1.32381	1.34443
961.42	0.0586758	0.0657346	0.109719	0.139606	0.255374	0.320801	0.495031	0.601034	0.917777	0.967253	1.25269	1.24485	1.44285	1.40884
961.62	0.0658011	0.0717912	0.12606	0.154395	0.291432	0.35207	0.568457	0.652844	1.02355	1.02951	1.35474	1.30086	1.54092	1.46046
961.82	0.0727195	0.0776271	0.142236	0.168712	0.327077	0.381764	0.639657	0.700402	1.1175	1.08362	1.43623	1.3472	1.61316	1.50184
962.02	0.0798966	0.0832505	0.158097	0.18257	0.361031	0.409964	0.70655	0.744056	1.19533	1.13064	1.49236	1.38553	1.65461	1.53499
962.22	0.0863289	0.0886691	0.173086	0.195986	0.392128	0.436743	0.766353	0.784127	1.25288	1.17151	1.51872	1.41723	1.66001	1.56157
962.42	0.091947	0.0938903	0.186888	0.208973	0.421231	0.462175	0.819891	0.820909	1.29514	1.20703	1.52888	1.44346	1.65069	1.58287
962.62	0.0973014	0.0989213	0.200165	0.221544	0.449018	0.486326	0.867183	0.854672	1.32491	1.2379	1.53021	1.46515	1.63972	1.59994
962.82	0.103738	0.103769	0.21407	0.233714	0.477266	0.509262	0.910757	0.885664	1.34707	1.26473	1.52952	1.48309	1.63357	1.61362
963.02	0.109301	0.10844	0.226849	0.245495	0.503334	0.531042	0.949294	0.914112	1.36212	1.28805	1.52819	1.49793	1.63061	1.62458
963.22	0.114873	0.112941	0.240104	0.256899	0.529202	0.551726	0.984089	0.940225	1.37301	1.30831	1.52836	1.51021	1.63033	1.63337
963.42	0.119964	0.117278	0.252178	0.267939	0.55366	0.571369	1.01421	0.964195	1.38071	1.32592	1.52859	1.52037	1.63073	1.64042
963.62	0.124588	0.121457	0.264578	0.278626	0.576858	0.590023	1.0405	0.986197	1.38653	1.34123	1.52966	1.52877	1.63165	1.64606
963.82	0.12891	0.125484	0.275849	0.288971	0.598693	0.607738	1.06287	1.00639	1.39015	1.35453	1.53012	1.53572	1.63222	1.65058
964.02	0.132892	0.129364	0.286929	0.298985	0.619196	0.62456	1.08254	1.02493	1.39334	1.36609	1.53104	1.54146	1.63246	1.65421
964.22	0.136828	0.133103	0.297735	0.308679	0.638904	0.640536	1.09932	1.04195	1.39611	1.37614	1.5322	1.54622	1.63381	1.65712
964.42	0.140563	0.136706	0.308008	0.318064	0.657454	0.655708	1.11361	1.05757	1.39863	1.38488	1.53311	1.55015	1.63407	1.65944
964.62	0.14381	0.140177	0.31793	0.327148	0.675297	0.670116	1.12607	1.07191	1.40052	1.39247	1.53376	1.55341	1.63467	1.66131
964.82	0.147069	0.143522	0.327814	0.335942	0.692171	0.683798	1.13639	1.08507	1.40262	1.39906	1.53486	1.5561	1.63535	1.66281
965.02	0.14961	0.146746	0.337316	0.344455	0.707914	0.696792	1.14531	1.09715	1.40455	1.40479	1.53539	1.55832	1.63574	1.66401
965.22	0.152129	0.149851	0.346158	0.352696	0.722356	0.709131	1.15314	1.10824	1.40577	1.40978	1.5362	1.56016	1.63582	1.66497
965.42	0.154527	0.152844	0.35494	0.360674	0.736023	0.720849	1.15986	1.11842	1.40701	1.41411	1.5371	1.56169	1.6365	1.66574
965.62	0.157219	0.155728	0.363206	0.368396	0.748944	0.731978	1.16613	1.12776	1.40877	1.41787	1.53824	1.56295	1.63683	1.66635
965.82	0.159911	0.158506	0.371142	0.375871	0.761629	0.742546	1.17153	1.13634	1.40987	1.42114	1.53899	1.56399	1.63711	1.66685
966.02	0.162422	0.161184	0.378649	0.383108	0.773213	0.752582	1.17646	1.14421	1.4107	1.42398	1.53962	1.56485	1.63771	1.66725
966.22	0.164975	0.163763	0.386747	0.390113	0.784228	0.762112	1.18061	1.15144	1.41199	1.42645	1.54062	1.56556	1.63887	1.66756
966.42	0.16737	0.166249	0.394568	0.396895	0.794518	0.771163	1.18407	1.15807	1.41336	1.4286	1.54178	1.56615	1.63957	1.66782
966.62	0.16963	0.168645	0.401926	0.403459	0.804179	0.779758	1.18697	1.16416	1.41451	1.43047	1.54269	1.56664	1.64069	1.66802
966.82	0.172105	0.170953	0.409538	0.409814	0.814002	0.787921	1.19003	1.16975	1.41573	1.43209	1.54371	1.56704	1.64163	1.66819
967.02	0.174297	0.173177	0.416395	0.415965	0.821988	0.795672	1.19218	1.17488	1.41625	1.4335	1.54414	1.56738	1.64234	1.66832
967.22	0.177009	0.17532	0.423359	0.42192	0.830305	0.803034	1.19472	1.17959	1.41738	1.43472	1.54516	1.56765	1.64366	1.66842
967.42	0.178855	0.177385	0.430174	0.427685	0.837646	0.810024	1.19631	1.18391	1.41813	1.43579	1.54535	1.56788	1.64426	1.66851
967.62	0.180632	0.179374	0.437071	0.433265	0.844397	0.816663	1.19799	1.18788	1.41846	1.43671	1.54584	1.56807	1.64468	1.66857
967.82	0.1827	0.181292	0.443014	0.438667	0.850669	0.822968	1.19983	1.19152	1.41945	1.43752	1.54655	1.56823	1.64533	1.66863
968.02	0.184479	0.183139	0.448737	0.443896	0.856102	0.828955	1.20086	1.19487	1.42035	1.43822	1.54683	1.56836	1.64585	1.66867
968.22	0.186434	0.184919	0.454715	0.448958	0.861486	0.834641	1.20271	1.19794	1.42122	1.43882	1.5472	1.56846	1.64677	1.66871
968.42	0.187917	0.186634	0.460403	0.453859	0.866144	0.84004	1.20401	1.20075	1.42153	1.43935	1.54792	1.56855	1.64704	1.66873
968.62	0.189387	0.188287	0.465263	0.458602	0.870458	0.845168	1.20455	1.20334	1.42147	1.43981	1.548	1.56863	1.64745	1.66876
968.82	0.190769	0.18988	0.470171	0.463194	0.874561	0.850037	1.20508	1.20571	1.42158	1.44021	1.54831	1.56869	1.64794	1.66877
969.02	0.191981	0.191414	0.474907	0.46764	0.878582	0.854661	1.2063	1.20789	1.42143	1.44056	1.54888	1.56874	1.64804	1.66879
969.22	0.193356	0.192893	0.479146	0.471943	0.882092	0.859053	1.20764	1.20989	1.42178	1.44086	1.54968	1.56878	1.64849	1.6688
969.42	0.194622	0.194318	0.483006	0.476108	0.885121	0.863223	1.20891	1.21173	1.4219	1.44112	1.54998	1.56881	1.64845	1.66881
969.62	0.196237	0.195691	0.486555	0.480141	0.88829	0.867184	1.21022	1.21341	1.42244	1.44135	1.55034	1.56884	1.64851	1.66882
969.82	0.197011	0.197014	0.490312	0.484044	0.891562	0.870945	1.21135	1.21496	1.42249	1.44154	1.55048	1.56886	1.6486	1.66882
970.02	0.197865	0.198288	0.494246	0.487823	0.894399	0.874516	1.21187	1.21638	1.4227	1.44172	1.55077	1.56888	1.64932	1.66883
970.22	0.199297	0.199517	0.498774	0.491481	0.896797	0.877908	1.21206	1.21768	1.42313	1.44187	1.55132	1.5689	1.64973	1.66883
970.42	0.200434	0.2007	0.502603	0.495022	0.899178	0.881129	1.2129	1.21888	1.4234	1.442	1.55171	1.56891	1.64972	1.66883
970.62	0.201673	0.201841	0.506372	0.49845	0.901362	0.884188	1.21323	1.21998	1.42348	1.44211	1.55197	1.56892	1.65039	1.66884
970.82	0.202939	0.20294	0.510314	0.501768	0.903387	0.887093	1.21375	1.22098	1.42345	1.44221	1.55203	1.56893	1.65106	1.66884
971.02	0.203895	0.203999	0.513901	0.50498	0.905112	0.889852	1.21401	1.22191	1.42398	1.44229	1.55217	1.56894	1.65157	1.66884
971.22	0.205288	0.205019	0.517604	0.50809	0.907526	0.892472	1.21512	1.22276	1.42503	1.44237	1.55242	1.56895	1.65215	1.66884
971.42	0.206324	0.206002	0.521429	0.5111	0.909424	0.89496	1.21586	1.22354	1.42567	1.44243	1.55309	1.56895	1.65286	1.66884
971.62	0.207993	0.206949	0.524658	0.514013	0.911241	0.897322	1.21637	1.22425	1.42645	1.44249	1.55364	1.56895	1.65311	1.66884
971.82	0.209078	0.207862	0.527673	0.516834	0.912441	0.899566	1.21697	1.22491	1.42732	1.44253	1.55411	1.56896	1.65346	1.66884
972.02	0.209615	0.208742	0.530054	0.519565	0.913607	0.901697	1.21699	1.22551	1.42745	1.44258	1.55414	1.56896	1.65361	1.66884
972.22	0.210483	0.209589	0.532905	0.522208	0.914769	0.90372	1.21771	1.22607	1.4278	1.44261	1.55477	1.56896	1.65374	1.66884
972.42	0.210983	0.210406	0.534987	0.524767	0.915769	0.905642	1.21758	1.22658	1.42774	1.44265	1.55508	1.56897	1.65376	1.66885
972.62	0.211441	0.211193	0.536732	0.527244	0.916535	0.907467	1.2174	1.22704	1.42789	1.44267	1.55502	1.56897	1.65358	1.66885
972.82	0.21241	0.211951	0.539004	0.529642	0.917889	0.9092	1.21846	1.22747	1.42802	1.4427	1.55552	1.56897	1.65447	1.66885
973.02	0.213229	0.212682	0.540798	0.531963	0.918737	0.910846	1.21837	1.22786	1.42804	1.44272	1.55562	1.56897	1.65376	1.66885
973.22	0.213916	0.213386	0.542457	0.53421	0.919225	0.912409	1.21864	1.22822	1.42817	1.44274	1.55578	1.56897	1.65391	1.66885
973.42	0.214323	0.214064	0.544135	0.536385	0.920052	0.913893	1.21908	1.22855	1.42824	1.44275	1.55569	1.56897	1.65354	1.66885
973.62	0.214629	0.214718	0.54588	0.53849	0.921297	0.915302	1.21917	1.22886	1.42842	1.44277	1.5558	1.56897	1.65348	1.66885
973.82	0.215058	0.215348	0.547813	0.540529	0.922077	0.916641	1.21917	1.22914	1.4284	1.44278	1.55574	1.56897	1.65375	1.66885
974.02	0.21592	0.215955	0.549971	0.542502	0.922781	0.917912	1.21891	1.22939	1.42864	1.44279	1.55611	1.56897	1.65418	1.66885
974.22	0.216147	0.21654	0.551372	0.544412	0.923019	0.919119	1.21858	1.22963	1.42841	1.4428	1.55591	1.56897	1.65384	1.66885
974.42	0.216594	0.217103	0.553081	0.546261	0.923516	0.920265	1.21882	1.22984	1.4286	1.44281	1.55551	1.56897	1.65374	1.66885
974.62	0.216212	0.217646	0.55466	0.548051	0.923724	0.921354	1.21822	1.23004	1.42815	1.44281	1.55487	1.56897	1.65344	1.66885
974.82	0.216307	0.218169	0.556893	0.549784	0.924424	0.922388	1.21885	1.23022	1.4291	1.44282	1.55518	1.56897	1.65393	1.66885
975.02	0.216375	0.218673	0.558709	0.551461	0.924971	0.92337	1.219	1.23039	1.43005	1.44282	1.5556	1.56897	1.65377	1.66885
975.22	0.216936	0.219159	0.560493	0.553084	0.925676	0.924302	1.21928	1.23054	1.43099	1.44283	1.55577	1.56897	1.65431	1.66885
975.42	0.217738	0.219627	0.562557	0.554656	0.926954	0.925188	1.21977	1.23068	1.43163	1.44283	1.55662	1.56897	1.65545	1.66885
975.62	0.218267	0.220078	0.564157	0.556178	0.927366	0.926028	1.21994	1.23081	1.43208	1.44284	1.55665	1.56897	1.65534	1.66885
975.82	0.218398	0.220513	0.565331	0.557651	0.927787	0.926827	1.21985	1.23093	1.43269	1.44284	1.5574	1.56897	1.65551	1.66885
976.02	0.218483	0.220932	0.566575	0.559077	0.928418	0.927585	1.22004	1.23104	1.43312	1.44284	1.55787	1.56897	1.65592	1.66885
976.22	0.219269	0.221335	0.568441	0.560457	0.929251	0.928305	1.22103	1.23114	1.43448	1.44284	1.55897	1.56898	1.65663	1.66885
976.42	0.220162	0.221724	0.569921	0.561793	0.930281	0.928989	1.22192	1.23123	1.43537	1.44284	1.55994	1.56898	1.6578	1.66885
976.62	0.221202	0.222099	0.571486	0.563086	0.930861	0.929639	1.22227	1.23132	1.43547	1.44285	1.56063	1.56898	1.65852	1.66885
976.82	0.22198	0.22246	0.572794	0.564338	0.93175	0.930256	1.22298	1.23139	1.4358	1.44285	1.56107	1.56898	1.65893	1.66885
977.02	0.222357	0.222808	0.573501	0.56555	0.932522	0.930841	1.22285	1.23146	1.43605	1.44285	1.56105	1.56898	1.65853	1.66885
977.22	0.222632	0.223143	0.574273	0.566724	0.933338	0.931397	1.2238	1.23153	1.43593	1.44285	1.56131	1.56898	1.6592	1.66885
977.42	0.222889	0.223466	0.575029	0.567859	0.933984	0.931926	1.22426	1.23159	1.43591	1.44285	1.56099	1.56898	1.65916	1.66885
977.62	0.22349	0.223777	0.575865	0.568959	0.934518	0.932427	1.22499	1.23164	1.43616	1.44285	1.56104	1.56898	1.65942	1.66885
977.82	0.224571	0.224077	0.576933	0.570023	0.934685	0.932904	1.22571	1.23169	1.43626	1.44285	1.56157	1.56898	1.66038	1.66885
978.02	0.225054	0.224366	0.577536	0.571054	0.934877	0.933356	1.22583	1.23174	1.43644	1.44285	1.56184	1.56898	1.66053	1.66885
978.22	0.224918	0.224644	0.578018	0.572051	0.934346	0.933786	1.22585	1.23178	1.43634	1.44285	1.56154	1.56898	1.65998	1.66885
978.42	0.224976	0.224913	0.578836	0.573016	0.934022	0.934194	1.22638	1.23182	1.43631	1.44285	1.56139	1.56898	1.65993	1.66885
978.62	0.224613	0.225171	0.57979	0.573951	0.934167	0.934581	1.22678	1.23186	1.43638	1.44285	1.56133	1.56898	1.66016	1.66885
978.82	0.224348	0.22542	0.580892	0.574856	0.93407	0.934949	1.22696	1.23189	1.43707	1.44286	1.56166	1.56898	1.66028	1.66885
979.02	0.224218	0.22566	0.581388	0.575732	0.933755	0.935298	1.22668	1.23192	1.43718	1.44286	1.56117	1.56898	1.66008	1.66885
979.22	0.224325	0.225892	0.581928	0.57658	0.93391	0.93563	1.2263	1.23195	1.4371	1.44286	1.56091	1.56898	1.66047	1.66885
979.42	0.224678	0.226114	0.582828	0.5774	0.934181	0.935945	1.22583	1.23197	1.43686	1.44286	1.56114	1.56898	1.66082	1.66885
979.62	0.224524	0.226329	0.583541	0.578195	0.934172	0.936245	1.22581	1.232	1.43659	1.44286	1.5614	1.56898	1.66022	1.66885
979.82	0.224587	0.226536	0.584329	0.578964	0.934449	0.936529	1.22605	1.23202	1.43713	1.44286	1.56215	1.56898	1.66058	1.66885
980.02	0.224477	0.226735	0.585038	0.579708	0.934287	0.936799	1.22605	1.23204	1.43712	1.44286	1.56225	1.56898	1.66104	1.66885
980.22	0.225058	0.226928	0.585583	0.580429	0.934838	0.937055	1.22641	1.23206	1.43757	1.44286	1.56299	1.56898	1.66144	1.66885
980.42	0.22551	0.227113	0.585731	0.581127	0.935199	0.937298	1.22611	1.23207	1.43713	1.44286	1.56297	1.56898	1.66136	1.66885
980.62	0.225345	0.227291	0.586211	0.581802	0.935199	0.937529	1.22611	1.23209	1.4363	1.44286	1.56288	1.56898	1.66082	1.66885
980.82	0.225501	0.227463	0.586655	0.582456	0.935891	0.937749	1.22645	1.2321	1.43658	1.44286	1.56273	1.56898	1.66066	1.66885
981.02	0.225479	0.227629	0.586693	0.583089	0.93637	0.937957	1.22609	1.23211	1.43606	1.44286	1.56229	1.56898	1.66089	1.66885
981.22	0.225493	0.227788	0.586648	0.583701	0.936225	0.938155	1.22626	1.23213	1.43532	1.44286	1.56181	1.56898	1.66079	1.66885
981.42	0.225875	0.227942	0.586826	0.584295	0.936133	0.938343	1.22637	1.23214	1.43509	1.44286	1.56154	1.56898	1.66096	1.66885
981.62	0.226665	0.22809	0.587233	0.584869	0.936419	0.938522	1.22753	1.23215	1.43564	1.44286	1.56177	1.56898	1.66144	1.66885
981.82	0.22702	0.228233	0.587247	0.585424	0.936331	0.938691	1.22757	1.23216	1.43568	1.44286	1.56196	1.56898	1.66158	1.66885
982.02	0.227137	0.22837	0.587431	0.585962	0.936608	0.938852	1.22794	1.23216	1.43617	1.44286	1.5621	1.56898	1.66159	1.66885
982.22	0.226913	0.228503	0.587671	0.586483	0.936286	0.939005	1.2279	1.23217	1.43638	1.44286	1.56171	1.56898	1.66129	1.66885
982.42	0.226476	0.228631	0.587801	0.586987	0.936681	0.939151	1.22823	1.23218	1.43623	1.44286	1.56157	1.56898	1.66119	1.66885
982.62	0.226164	0.228754	0.588172	0.587475	0.937027	0.939288	1.22806	1.23218	1.43653	1.44286	1.56165	1.56898	1.6609	1.66885
982.82	0.226269	0.228872	0.58832	0.587948	0.937401	0.939419	1.22787	1.23219	1.43687	1.44286	1.56173	1.56898	1.66104	1.66885
983.02	0.226893	0.228987	0.588826	0.588405	0.938466	0.939544	1.22797	1.2322	1.43738	1.44286	1.56198	1.56898	1.66133	1.66885
983.22	0.227142	0.229097	0.589115	0.588848	0.938664	0.939662	1.22755	1.2322	1.43761	1.44286	1.56195	1.56898	1.66145	1.66885
983.42	0.227134	0.229203	0.58997	0.589276	0.938805	0.939774	1.22717	1.23221	1.43785	1.44286	1.56217	1.56898	1.66134	1.66885
983.62	0.227305	0.229305	0.590927	0.589691	0.939544	0.93988	1.22757	1.23221	1.43852	1.44286	1.56263	1.56898	1.66117	1.66885
983.82	0.227112	0.229404	0.591354	0.590093	0.939261	0.939982	1.22729	1.23221	1.43894	1.44286	1.56265	1.56898	1.66161	1.66885
984.02	0.227314	0.229499	0.591871	0.590482	0.939438	0.940078	1.22683	1.23222	1.43875	1.44286	1.56285	1.56898	1.66138	1.66885
984.22	0.227332	0.22959	0.592218	0.590858	0.939671	0.940169	1.22666	1.23222	1.43869	1.44286	1.56254	1.56898	1.6611	1.66885
984.42	0.227196	0.229678	0.593028	0.591222	0.939582	0.940255	1.22645	1.23222	1.43873	1.44286	1.56255	1.56898	1.66088	1.66885
984.62	0.227343	0.229763	0.59412	0.591575	0.939815	0.940338	1.22673	1.23223	1.43886	1.44286	1.56314	1.56898	1.66162	1.66885
984.82	0.228016	0.229845	0.594597	0.591916	0.939762	0.940416	1.22645	1.23223	1.43872	1.44286	1.56332	1.56898	1.66194	1.66885
985.02	0.227799	0.229924	0.594705	0.592247	0.939292	0.94049	1.22636	1.23223	1.43827	1.44286	1.56369	1.56898	1.6623	1.66885
985.22	0.228042	0.23	0.594697	0.592567	0.939102	0.94056	1.22674	1.23223	1.43792	1.44286	1.56389	1.56898	1.66273	1.66885
985.42	0.228113	0.230073	0.594622	0.592876	0.938814	0.940627	1.227	1.23224	1.43833	1.44286	1.56419	1.56898	1.66305	1.66885
985.62	0.22819	0.230144	0.5947	0.593176	0.93835	0.940691	1.22685	1.23224	1.43843	1.44286	1.56377	1.56898	1.66283	1.66885
985.82	0.228013	0.230212	0.594307	0.593466	0.938578	0.940751	1.22662	1.23224	1.43838	1.44286	1.56375	1.56898	1.66271	1.66885
986.02	0.228032	0.230277	0.594642	0.593747	0.938997	0.940809	1.22745	1.23224	1.43863	1.44286	1.56411	1.56898	1.66292	1.66885
986.22	0.227665	0.23034	0.59417	0.594019	0.938613	0.940863	1.22726	1.23224	1.43825	1.44286	1.56363	1.56898	1.66251	1.66885
986.42	0.227366	0.230401	0.59399	0.594283	0.939144	0.940915	1.22765	1.23224	1.43796	1.44286	1.56365	1.56898	1.66226	1.66885
986.62	0.228121	0.23046	0.593869	0.594537	0.939421	0.940964	1.22863	1.23224	1.43839	1.44286	1.56374	1.56898	1.6626	1.66885
986.82	0.228961	0.230516	0.594119	0.594784	0.940184	0.94101	1.22957	1.23224	1.43867	1.44286	1.56376	1.56898	1.6634	1.66885
987.02	0.229099	0.230571	0.594068	0.595023	0.939905	0.941055	1.22948	1.23225	1.43854	1.44286	1.56354	1.56898	1.66322	1.66885
987.22	0.229407	0.230623	0.594297	0.595254	0.939654	0.941097	1.22918	1.23225	1.4387	1.44286	1.56313	1.56898	1.66318	1.66885
987.42	0.229017	0.230674	0.594385	0.595478	0.939711	0.941137	1.22932	1.23225	1.43857	1.44286	1.56329	1.56898	1.66273	1.66885
987.62	0.229042	0.230722	0.594826	0.595695	0.939786	0.941174	1.22964	1.23225	1.43879	1.44286	1.5636	1.56898	1.66337	1.66885
987.82	0.229172	0.230769	0.595078	0.595904	0.940076	0.94121	1.22946	1.23225	1.43869	1.44286	1.56376	1.56898	1.66401	1.66885
988.02	0.229581	0.230814	0.595287	0.596107	0.940196	0.941245	1.2293	1.23225	1.43844	1.44286	1.56364	1.56898	1.66375	1.66885
988.22	0.229443	0.230858	0.59552	0.596304	0.939893	0.941277	1.22892	1.23225	1.4386	1.44286	1.56343	1.56898	1.66384	1.66885
988.42	0.229778	0.2309	0.596156	0.596494	0.939757	0.941308	1.22893	1.23225	1.43831	1.44286	1.56396	1.56898	1.664	1.66885
988.62	0.230399	0.23094	0.596551	0.596678	0.939846	0.941337	1.22899	1.23225	1.4381	1.44286	1.56466	1.56898	1.66453	1.66885
988.82	0.230875	0.230979	0.596712	0.596856	0.939545	0.941365	1.22899	1.23225	1.43776	1.44286	1.56519	1.56898	1.66495	1.66885
989.02	0.230649	0.231017	0.596871	0.597029	0.939108	0.941391	1.2288	1.23225	1.43789	1.44286	1.56538	1.56898	1.66521	1.66885
989.22	0.230579	0.231053	0.597224	0.597196	0.939132	0.941416	1.22855	1.23225	1.43774	1.44286	1.56519	1.56898	1.66569	1.66885
989.42	0.230152	0.231088	0.597333	0.597358	0.938577	0.94144	1.22816	1.23225	1.43831	1.44286	1.56502	1.56898	1.66534	1.66885
989.62	0.230041	0.231121	0.5973	0.597514	0.938806	0.941463	1.22801	1.23225	1.43809	1.44286	1.56462	1.56898	1.66528	1.66885
989.82	0.229986	0.231154	0.5979	0.597666	0.939438	0.941484	1.22883	1.23225	1.43855	1.44286	1.56489	1.56898	1.66588	1.66885
990.02	0.229714	0.231185	0.598099	0.597812	0.939583	0.941505	1.22938	1.23225	1.43825	1.44286	1.565	1.56898	1.66574	1.66885
990.22	0.228772	0.231215	0.597181	0.597954	0.939024	0.941524	1.22916	1.23225	1.43764	1.44286	1.56469	1.56898	1.6651	1.66885
990.42	0.228923	0.231244	0.597913	0.598092	0.940086	0.941542	1.22992	1.23225	1.43832	1.44286	1.56541	1.56898	1.66555	1.66885
990.62	0.229428	0.231272	0.59861	0.598225	0.940451	0.94156	1.23094	1.23225	1.43922	1.44286	1.56565	1.56898	1.666	1.66885
990.82	0.229089	0.231299	0.598991	0.598354	0.940435	0.941577	1.23023	1.23225	1.43897	1.44286	1.56545	1.56898	1.66593	1.66885
991.02	0.228679	0.231325	0.598605	0.598479	0.940164	0.941592	1.22972	1.23225	1.43921	1.44286	1.5655	1.56898	1.66564	1.66885
991.22	0.228785	0.23135	0.598956	0.598599	0.940831	0.941607	1.22965	1.23226	1.43965	1.44286	1.56584	1.56898	1.66583	1.66885
991.42	0.228382	0.231374	0.599139	0.598716	0.940927	0.941621	1.23016	1.23226	1.44004	1.44286	1.5662	1.56898	1.66625	1.66885
991.62	0.228721	0.231397	0.599646	0.598829	0.941029	0.941635	1.23005	1.23226	1.4407	1.44286	1.56589	1.56898	1.66712	1.66885
991.82	0.228604	0.231419	0.599302	0.598939	0.941118	0.941648	1.22923	1.23226	1.44055	1.44286	1.56544	1.56898	1.66644	1.66885
992.02	0.228715	0.231441	0.599112	0.599045	0.940977	0.94166	1.22907	1.23226	1.44028	1.44286	1.56536	1.56898	1.66607	1.66885
992.22	0.228707	0.231461	0.599416	0.599147	0.941068	0.941671	1.22925	1.23226	1.44043	1.44286	1.56521	1.56898	1.66599	1.66885
992.42	0.229065	0.231481	0.599544	0.599247	0.941417	0.941682	1.22924	1.23226	1.44011	1.44286	1.56528	1.56898	1.66618	1.66885
992.62	0.22997	0.231501	0.599741	0.599343	0.941481	0.941693	1.22919	1.23226	1.44046	1.44286	1.5655	1.56898	1.66655	1.66885
992.82	0.230273	0.231519	0.599955	0.599436	0.941224	0.941703	1.22946	1.23226	1.44072	1.44286	1.56555	1.56898	1.66692	1.66885
993.02	0.23042	0.231537	0.600578	0.599526	0.941177	0.941712	1.22959	1.23226	1.44107	1.44286	1.56546	1.56898	1.6668	1.66885
993.22	0.230248	0.231554	0.600609	0.599613	0.941249	0.941721	1.22955	1.23226	1.44091	1.44286	1.5652	1.56898	1.66709	1.66885
993.42	0.230064	0.231571	0.600259	0.599698	0.940974	0.94173	1.22919	1.23226	1.44087	1.44286	1.56489	1.56898	1.667	1.66885
993.62	0.230176	0.231587	0.600326	0.599779	0.941242	0.941738	1.2294	1.23226	1.44026	1.44286	1.5648	1.56898	1.66664	1.66885
993.82	0.23039	0.231602	0.60087	0.599859	0.94127	0.941745	1.23018	1.23226	1.44042	1.44286	1.56502	1.56898	1.66678	1.66885
994.02	0.230493	0.231617	0.600643	0.599935	0.942034	0.941752	1.23074	1.23226	1.44002	1.44286	1.56562	1.56898	1.66649	1.66885
994.22	0.230116	0.231631	0.600305	0.600009	0.941854	0.941759	1.23059	1.23226	1.44023	1.44286	1.56584	1.56898	1.6661	1.66885
994.42	0.230592	0.231645	0.601193	0.600081	0.942429	0.941766	1.23081	1.23226	1.44066	1.44286	1.56602	1.56898	1.66637	1.66885
994.62	0.23045	0.231659	0.600883	0.600151	0.942174	0.941772	1.23094	1.23226	1.44032	1.44286	1.56556	1.56898	1.66575	1.66885
994.82	0.230276	0.231671	0.600381	0.600218	0.941315	0.941778	1.23061	1.23226	1.43954	1.44286	1.56508	1.56898	1.6655	1.66885
995.02	0.230199	0.231684	0.600161	0.600283	0.94163	0.941784	1.23123	1.23226	1.43959	1.44286	1.56552	1.56898	1.6655	1.66885
995.22	0.230419	0.231696	0.600592	0.600346	0.941846	0.941789	1.23168	1.23226	1.43979	1.44286	1.56555	1.56898	1.66582	1.66885
995.42	0.230146	0.231707	0.601055	0.600407	0.941847	0.941794	1.23214	1.23226	1.44033	1.44286	1.56564	1.56898	1.66576	1.66885
995.62	0.229891	0.231718	0.601045	0.600466	0.941791	0.941799	1.23211	1.23226	1.44052	1.44286	1.5652	1.56898	1.66573	1.66885
995.82	0.229404	0.231729	0.60048	0.600523	0.941734	0.941803	1.23191	1.23226	1.43985	1.44286	1.56518	1.56898	1.66519	1.66885
996.02	0.229299	0.231739	0.600405	0.600579	0.941927	0.941808	1.23207	1.23226	1.44	1.44286	1.56526	1.56898	1.66556	1.66885
996.22	0.229469	0.231749	0.600796	0.600632	0.94208	0.941812	1.23244	1.23226	1.44058	1.44286	1.56554	1.56898	1.66583	1.66885
996.42	0.229586	0.231758	0.6009	0.600684	0.941929	0.941816	1.23219	1.23226	1.44059	1.44286	1.56582	1.56898	1.66591	1.66885
996.62	0.229999	0.231767	0.600932	0.600734	0.941477	0.941819	1.23191	1.23226	1.44089	1.44286	1.56617	1.56898	1.66558	1.66885
996.82	0.229889	0.231776	0.600907	0.600783	0.941114	0.941823	1.2319	1.23226	1.44055	1.44286	1.56647	1.56898	1.66541	1.66885
997.02	0.229802	0.231785	0.601105	0.60083	0.941257	0.941826	1.23124	1.23226	1.44031	1.44286	1.56659	1.56898	1.66548	1.66885
997.22	0.229491	0.231793	0.600466	0.600875	0.940915	0.941829	1.23049	1.23226	1.44025	1.44286	1.56629	1.56898	1.6658	1.66885
997.42	0.229499	0.231801	0.600516	0.60092	0.940538	0.941832	1.23002	1.23226	1.44052	1.44286	1.56627	1.56898	1.66606	1.66885
997.62	0.230197	0.231809	0.600877	0.600962	0.940759	0.941835	1.23035	1.23226	1.44083	1.44286	1.56691	1.56898	1.66631	1.66885
997.82	0.23057	0.231816	0.601095	0.601004	0.940933	0.941838	1.23061	1.23226	1.44151	1.44286	1.56704	1.56898	1.66657	1.66885
998.02	0.230786	0.231823	0.600905	0.601044	0.940973	0.941841	1.23051	1.23226	1.44123	1.44286	1.5673	1.56898	1.6668	1.66885
998.22	0.230711	0.23183	0.600531	0.601082	0.940242	0.941843	1.22988	1.23226	1.44119	1.44286	1.56714	1.56898	1.66638	1.66885
998.42	0.230973	0.231836	0.600576	0.60112	0.940376	0.941845	1.23027	1.23226	1.4411	1.44286	1.567	1.56898	1.66696	1.66885
998.62	0.231305	0.231843	0.600646	0.601156	0.940614	0.941848	1.23072	1.23226	1.44101	1.44286	1.56706	1.56898	1.66677	1.66885
998.82	0.231338	0.231849	0.600733	0.601191	0.940332	0.94185	1.23043	1.23226	1.44077	1.44286	1.56708	1.56898	1.66665	1.66885
999.02	0.231479	0.231855	0.600969	0.601225	0.941405	0.941852	1.23064	1.23226	1.44101	1.44286	1.56763	1.56898	1.66697	1.66885
999.22	0.231934	0.23186	0.601502	0.601258	0.94183	0.941854	1.23059	1.23226	1.44132	1.44286	1.56759	1.56898	1.6676	1.66885
999.42	0.231808	0.231866	0.601796	0.60129	0.942245	0.941855	1.23071	1.23226	1.44171	1.44286	1.56788	1.56898	1.668	1.66885
999.62	0.232357	0.231871	0.601949	0.601321	0.942797	0.941857	1.23095	1.23226	1.44221	1.44286	1.56812	1.56898	1.66861	1.66885
999.82	0.232394	0.231876	0.602056	0.601351	0.943328	0.941859	1.23092	1.23226	1.442	1.44286	1.5681	1.56898	1.66885	1.66885
1000.02	0.231898	0.231881	0.602049	0.601379	0.943312	0.94186	1.23084	1.23226	1.44203	1.44286	1.56786	1.56898	1.66858	1.66885
1000.22	0.232154	0.231886	0.602248	0.601407	0.943556	0.941862	1.23098	1.23226	1.44194	1.44286	1.56817	1.56898	1.6686	1.66885
1000.42	0.232053	0.23189	0.602008	0.601435	0.943017	0.941863	1.23077	1.23226	1.44138	1.44286	1.56805	1.56898	1.66828	1.66885
1000.62	0.232187	0.231895	0.602379	0.601461	0.943405	0.941864	1.23114	1.23226	1.44154	1.44286	1.56841	1.56898	1.66834	1.66885
1000.82	0.231961	0.231899	0.602568	0.601486	0.943332	0.941866	1.23118	1.23226	1.44109	1.44286	1.56824	1.56898	1.66839	1.66885
1001.02	0.231996	0.231903	0.603092	0.601511	0.944041	0.941867	1.23141	1.23226	1.44174	1.44286	1.5688	1.56898	1.66889	1.66885
1001.22	0.231831	0.231907	0.60307	0.601535	0.94348	0.941868	1.23183	1.23226	1.4421	1.44286	1.56883	1.56898	1.66896	1.66885
1001.42	0.23177	0.23191	0.603448	0.601558	0.943363	0.941869	1.23235	1.23226	1.44223	1.44286	1.56907	1.56898	1.66878	1.66885
1001.62	0.232322	0.231914	0.604172	0.60158	0.944101	0.94187	1.23325	1.23226	1.44233	1.44286	1.56927	1.56898	1.66851	1.66885
1001.82	0.232317	0.231918	0.604213	0.601601	0.944305	0.941871	1.2335	1.23226	1.44259	1.44286	1.56924	1.56898	1.66805	1.66885
1002.02	0.232002	0.231921	0.603751	0.601622	0.943765	0.941872	1.23375	1.23226	1.4421	1.44286	1.56946	1.56898	1.66769	1.66885
1002.22	0.23166	0.231924	0.603644	0.601642	0.943735	0.941873	1.23384	1.23226	1.44195	1.44286	1.56944	1.56898	1.66698	1.66885
1002.42	0.23176	0.231927	0.603613	0.601662	0.944384	0.941874	1.2343	1.23226	1.44193	1.44286	1.56946	1.56898	1.66744	1.66885
1002.62	0.231573	0.23193	0.602958	0.601681	0.944324	0.941875	1.23413	1.23226	1.44152	1.44286	1.56924	1.56898	1.66659	1.66885
1002.82	0.231405	0.231933	0.602158	0.601699	0.944149	0.941875	1.23364	1.23226	1.44125	1.44286	1.56958	1.56898	1.66605	1.66885
1003.02	0.231499	0.231936	0.601831	0.601717	0.944633	0.941876	1.23371	1.23226	1.4416	1.44286	1.56957	1.56898	1.66673	1.66885
1003.22	0.231618	0.231939	0.601723	0.601734	0.944813	0.941877	1.23333	1.23226	1.44175	1.44286	1.56934	1.56898	1.66732	1.66885
1003.42	0.231018	0.231941	0.600856	0.601751	0.944551	0.941877	1.23326	1.23226	1.44188	1.44286	1.56875	1.56898	1.66715	1.66885
1003.62	0.231352	0.231944	0.60073	0.601767	0.944668	0.941878	1.23311	1.23226	1.44244	1.44286	1.56867	1.56898	1.66731	1.66885
1003.82	0.230897	0.231946	0.600559	0.601783	0.944351	0.941878	1.23271	1.23226	1.44242	1.44286	1.56796	1.56898	1.66742	1.66885
1004.02	0.23033	0.231949	0.600253	0.601798	0.943477	0.941879	1.23191	1.23226	1.44206	1.44286	1.56773	1.56898	1.66686	1.66885
1004.22	0.230609	0.231951	0.600327	0.601812	0.943107	0.94188	1.23176	1.23226	1.44251	1.44286	1.56809	1.56898	1.66763	1.66885
1004.42	0.230872	0.231953	0.600903	0.601826	0.942886	0.94188	1.23166	1.23226	1.44289	1.44286	1.5684	1.56898	1.66814	1.66885
1004.62	0.230826	0.231955	0.601566	0.60184	0.943312	0.941881	1.23189	1.23226	1.44344	1.44286	1.56864	1.56898	1.66848	1.66885
1004.82	0.231265	0.231957	0.602084	0.601853	0.943037	0.941881	1.23189	1.23226	1.44356	1.44286	1.56895	1.56898	1.66859	1.66885
1005.02	0.231526	0.231959	0.602188	0.601866	0.943244	0.941881	1.23207	1.23226	1.44379	1.44286	1.56916	1.56898	1.66891	1.66885
1005.22	0.231746	0.231961	0.602111	0.601879	0.942999	0.941882	1.23188	1.23226	1.44397	1.44286	1.56913	1.56898	1.66883	1.66885
1005.42	0.231944	0.231963	0.602645	0.601891	0.94347	0.941882	1.23225	1.23226	1.44436	1.44286	1.56963	1.56898	1.66932	1.66885
1005.62	0.232082	0.231964	0.602975	0.601902	0.943671	0.941883	1.2326	1.23226	1.44456	1.44286	1.56969	1.56898	1.66928	1.66885
1005.82	0.232132	0.231966	0.602235	0.601914	0.94342	0.941883	1.23244	1.23226	1.44434	1.44286	1.57009	1.56898	1.66931	1.66885
1006.02	0.232039	0.231968	0.602365	0.601924	0.943129	0.941883	1.23237	1.23226	1.44383	1.44286	1.57058	1.56898	1.66906	1.66885
1006.22	0.232358	0.231969	0.602563	0.601935	0.943904	0.941884	1.23243	1.23226	1.44394	1.44286	1.57064	1.56898	1.66925	1.66885
1006.42	0.232233	0.231971	0.60224	0.601945	0.943858	0.941884	1.23249	1.23226	1.44386	1.44286	1.57061	1.56898	1.66964	1.66885
1006.62	0.231782	0.231972	0.601507	0.601955	0.943625	0.941884	1.23229	1.23226	1.44368	1.44286	1.57035	1.56898	1.66887	1.66885
1006.82	0.231841	0.231973	0.601531	0.601965	0.94328	0.941884	1.23239	1.23226	1.44361	1.44286	1.57042	1.56898	1.66842	1.66885
1007.02	0.231339	0.231975	0.601012	0.601974	0.942964	0.941885	1.23221	1.23226	1.44352	1.44286	1.56932	1.56898	1.6683	1.66885
1007.22	0.231149	0.231976	0.60084	0.601983	0.942421	0.941885	1.23225	1.23226	1.44324	1.44286	1.56878	1.56898	1.66817	1.66885
1007.42	0.23092	0.231977	0.600621	0.601992	0.94204	0.941885	1.23246	1.23226	1.44323	1.44286	1.56854	1.56898	1.66793	1.66885
1007.62	0.231638	0.231978	0.600836	0.602	0.942169	0.941885	1.23267	1.23226	1.44358	1.44286	1.56882	1.56898	1.66787	1.66885
1007.82	0.231019	0.23198	0.600839	0.602008	0.941699	0.941886	1.23248	1.23226	1.44348	1.44286	1.56857	1.56898	1.66817	1.66885
1008.02	0.230928	0.231981	0.601284	0.602016	0.941674	0.941886	1.23236	1.23226	1.44354	1.44286	1.56888	1.56898	1.66849	1.66885
1008.22	0.231121	0.231982	0.602015	0.602024	0.94182	0.941886	1.23291	1.23226	1.44397	1.44286	1.56903	1.56898	1.66968	1.66885
1008.42	0.231353	0.231983	0.602382	0.602031	0.942441	0.941886	1.2329	1.23226	1.44394	1.44286	1.56862	1.56898	1.66951	1.66885
1008.62	0.231377	0.231984	0.602079	0.602038	0.942347	0.941886	1.23327	1.23226	1.44397	1.44286	1.56844	1.56898	1.66994	1.66885
1008.82	0.231941	0.231985	0.602261	0.602045	0.942586	0.941886	1.23355	1.23226	1.4442	1.44286	1.56845	1.56898	1.67035	1.66885
1009.02	0.231934	0.231986	0.602102	0.602052	0.942955	0.941887	1.23329	1.23226	1.44413	1.44286	1.56838	1.56898	1.67098	1.66885
1009.22	0.231704	0.231987	0.601872	0.602058	0.943004	0.941887	1.23351	1.23226	1.44431	1.44286	1.56861	1.56898	1.67097	1.66885
1009.42	0.231656	0.231987	0.602087	0.602065	0.942842	0.941887	1.2337	1.23226	1.44445	1.44286	1.56908	1.56898	1.671	1.66885
1009.62	0.231847	0.231988	0.601884	0.602071	0.942928	0.941887	1.23386	1.23226	1.44433	1.44286	1.56886	1.56898	1.67068	1.66885
1009.82	0.231682	0.231989	0.601642	0.602077	0.943202	0.941887	1.23349	1.23226	1.44371	1.44286	1.56882	1.56898	1.67057	1.66885
1010.02	0.231635	0.23199	0.601549	0.602082	0.942853	0.941887	1.23294	1.23226	1.4436	1.44286	1.56843	1.56898	1.67003	1.66885
1010.22	0.231478	0.231991	0.601276	0.602088	0.942397	0.941887	1.23273	1.23226	1.44342	1.44286	1.56791	1.56898	1.66978	1.66885
1010.42	0.230783	0.231991	0.600882	0.602093	0.941484	0.941887	1.23243	1.23226	1.44283	1.44286	1.56763	1.56898	1.66942	1.66885
1010.62	0.230738	0.231992	0.600398	0.602098	0.941308	0.941888	1.23206	1.23226	1.44241	1.44286	1.56743	1.56898	1.66863	1.66885
1010.82	0.230928	0.231993	0.600641	0.602103	0.941492	0.941888	1.23232	1.23226	1.44256	1.44286	1.56804	1.56898	1.66851	1.66885
1011.02	0.230787	0.231993	0.600237	0.602108	0.94126	0.941888	1.23253	1.23226	1.44241	1.44286	1.56791	1.56898	1.66884	1.66885
1011.22	0.231247	0.231994	0.601101	0.602113	0.941432	0.941888	1.23298	1.23226	1.4428	1.44286	1.56862	1.56898	1.66912	1.66885
1011.42	0.231775	0.231994	0.601313	0.602117	0.941906	0.941888	1.23318	1.23226	1.44336	1.44286	1.56935	1.56898	1.66963	1.66885
1011.62	0.231925	0.231995	0.601089	0.602122	0.94146	0.941888	1.23263	1.23226	1.44287	1.44286	1.56925	1.56898	1.66953	1.66885
1011.82	0.231477	0.231996	0.601252	0.602126	0.941098	0.941888	1.23231	1.23226	1.44267	1.44286	1.56975	1.56898	1.67004	1.66885
1012.02	0.231905	0.231996	0.601958	0.60213	0.941482	0.941888	1.23254	1.23226	1.44328	1.44286	1.57027	1.56898	1.67044	1.66885
1012.22	0.232056	0.231997	0.602841	0.602134	0.941593	0.941888	1.23286	1.23226	1.44355	1.44286	1.571	1.56898	1.67119	1.66885
1012.42	0.232789	0.231997	0.603205	0.602138	0.942359	0.941888	1.23376	1.23226	1.4442	1.44286	1.57183	1.56898	1.67152	1.66885
1012.62	0.23303	0.231998	0.603494	0.602142	0.942393	0.941888	1.23402	1.23226	1.4446	1.44286	1.57204	1.56898	1.672	1.66885
1012.82	0.233545	0.231998	0.604266	0.602145	0.943011	0.941888	1.23461	1.23226	1.44518	1.44286	1.57261	1.56898	1.67265	1.66885
1013.02	0.233561	0.231998	0.604521	0.602149	0.943078	0.941888	1.23473	1.23226	1.44551	1.44286	1.5725	1.56898	1.67259	1.66885
1013.22	0.232989	0.231999	0.604028	0.602152	0.94296	0.941888	1.23464	1.23226	1.44558	1.44286	1.57239	1.56898	1.67194	1.66885
1013.42	0.232993	0.231999	0.60426	0.602155	0.94341	0.941888	1.23441	1.23226	1.44582	1.44286	1.57227	1.56898	1.67166	1.66885
1013.62	0.232653	0.232	0.603892	0.602159	0.943666	0.941889	1.23426	1.23226	1.44541	1.44286	1.57148	1.56898	1.67137	1.66885
1013.82	0.232732	0.232	0.603791	0.602162	0.943912	0.941889	1.23438	1.23226	1.44557	1.44286	1.57118	1.56898	1.67109	1.66885
1014.02	0.232746	0.232	0.603185	0.602165	0.943015	0.941889	1.23425	1.23226	1.44528	1.44286	1.57027	1.56898	1.67044	1.66885
1014.22	0.232444	0.232001	0.603053	0.602168	0.942939	0.941889	1.2345	1.23226	1.44501	1.44286	1.57028	1.56898	1.67042	1.66885
1014.42	0.232189	0.232001	0.602863	0.60217	0.943299	0.941889	1.23455	1.23226	1.44497	1.44286	1.57028	1.56898	1.67093	1.66885
1014.62	0.232001	0.232001	0.60277	0.602173	0.943517	0.941889	1.2343	1.23226	1.44479	1.44286	1.57061	1.56898	1.6707	1.66885
1014.82	0.231786	0.232002	0.603233	0.602176	0.943725	0.941889	1.23457	1.23226	1.44494	1.44286	1.57096	1.56898	1.67103	1.66885
1015.02	0.231827	0.232002	0.603325	0.602178	0.943189	0.941889	1.2346	1.23226	1.44427	1.44286	1.57082	1.56898	1.67081	1.66885
1015.22	0.232135	0.232002	0.603234	0.602181	0.943192	0.941889	1.23416	1.23226	1.44415	1.44286	1.57118	1.56898	1.67041	1.66885
1015.42	0.231903	0.232003	0.602563	0.602183	0.942752	0.941889	1.23393	1.23226	1.44383	1.44286	1.57102	1.56898	1.67025	1.66885
1015.62	0.232277	0.232003	0.602487	0.602185	0.942012	0.941889	1.2334	1.23226	1.44298	1.44286	1.57103	1.56898	1.67031	1.66885
1015.82	0.232589	0.232003	0.602806	0.602188	0.941931	0.941889	1.23364	1.23226	1.44293	1.44286	1.57167	1.56898	1.67063	1.66885
1016.02	0.233244	0.232003	0.603154	0.60219	0.941751	0.941889	1.23399	1.23226	1.44358	1.44286	1.57192	1.56898	1.67094	1.66885
1016.22	0.23361	0.232004	0.60359	0.602192	0.941876	0.941889	1.23396	1.23226	1.4438	1.44286	1.57195	1.56898	1.67165	1.66885
1016.42	0.234154	0.232004	0.604005	0.602194	0.942741	0.941889	1.23407	1.23226	1.44443	1.44286	1.57187	1.56898	1.67235	1.66885
1016.62	0.234441	0.232004	0.604095	0.602196	0.942817	0.941889	1.23395	1.23226	1.44488	1.44286	1.57146	1.56898	1.67259	1.66885
1016.82	0.234859	0.232004	0.60395	0.602198	0.943233	0.941889	1.23451	1.23226	1.44512	1.44286	1.57203	1.56898	1.67326	1.66885
1017.02	0.234298	0.232004	0.603301	0.602199	0.943501	0.941889	1.23371	1.23226	1.44512	1.44286	1.57144	1.56898	1.67299	1.66885
1017.22	0.233761	0.232005	0.602813	0.602201	0.943741	0.941889	1.23354	1.23226	1.4453	1.44286	1.57118	1.56898	1.67302	1.66885
1017.42	0.233649	0.232005	0.602788	0.602203	0.944184	0.941889	1.23351	1.23226	1.44558	1.44286	1.57106	1.56898	1.67312	1.66885
1017.62	0.233827	0.232005	0.602591	0.602205	0.944252	0.941889	1.23369	1.23226	1.44595	1.44286	1.57117	1.56898	1.6731	1.66885
1017.82	0.233907	0.232005	0.602679	0.602206	0.944305	0.941889	1.23383	1.23226	1.44601	1.44286	1.57087	1.56898	1.67294	1.66885
1018.02	0.233535	0.232005	0.602517	0.602208	0.944016	0.941889	1.23332	1.23226	1.44537	1.44286	1.57052	1.56898	1.67275	1.66885
1018.22	0.233407	0.232006	0.602762	0.602209	0.944532	0.941889	1.23318	1.23226	1.4455	1.44286	1.57133	1.56898	1.67292	1.66885
1018.42	0.232755	0.232006	0.602732	0.602211	0.944236	0.941889	1.23296	1.23226	1.44555	1.44286	1.5713	1.56898	1.67278	1.66885
1018.62	0.232251	0.232006	0.603031	0.602212	0.943734	0.941889	1.23273	1.23226	1.44553	1.44286	1.57156	1.56898	1.67163	1.66885
1018.82	0.231966	0.232006	0.602885	0.602213	0.943471	0.941889	1.23295	1.23226	1.4453	1.44286	1.57141	1.56898	1.6712	1.66885
1019.02	0.231607	0.232006	0.602997	0.602215	0.943093	0.941889	1.23279	1.23226	1.44472	1.44286	1.57124	1.56898	1.67046	1.66885
1019.22	0.231578	0.232006	0.602918	0.602216	0.942923	0.941889	1.23264	1.23226	1.4446	1.44286	1.57147	1.56898	1.67036	1.66885
1019.42	0.231703	0.232006	0.603414	0.602217	0.942862	0.941889	1.23263	1.23226	1.4447	1.44286	1.57121	1.56898	1.67064	1.66885
1019.62	0.232347	0.232007	0.603783	0.602218	0.942258	0.941889	1.23329	1.23226	1.44472	1.44286	1.57101	1.56898	1.67097	1.66885
1019.82	0.23227	0.232007	0.603549	0.60222	0.941838	0.941889	1.2329	1.23226	1.44445	1.44286	1.57018	1.56898	1.6704	1.66885
1020.02	0.232514	0.232007	0.603456	0.602221	0.941731	0.941889	1.23307	1.23226	1.44474	1.44286	1.56967	1.56898	1.67039	1.66885
1020.22	0.232022	0.232007	0.603602	0.602222	0.941963	0.941889	1.23286	1.23226	1.44488	1.44286	1.5691	1.56898	1.67066	1.66885
1020.42	0.231995	0.232007	0.603875	0.602223	0.942276	0.941889	1.23304	1.23226	1.44512	1.44286	1.56895	1.56898	1.67087	1.66885
1020.62	0.232267	0.232007	0.604117	0.602224	0.942297	0.941889	1.23375	1.23226	1.44514	1.44286	1.56941	1.56898	1.67132	1.66885
1020.82	0.231673	0.232007	0.603502	0.602225	0.942045	0.941889	1.23335	1.23226	1.44457	1.44286	1.56941	1.56898	1.67107	1.66885
1021.02	0.231573	0.232007	0.603362	0.602226	0.942137	0.941889	1.23265	1.23226	1.44459	1.44286	1.56918	1.56898	1.67103	1.66885
1021.22	0.231822	0.232007	0.603404	0.602227	0.942264	0.941889	1.23301	1.23226	1.44474	1.44286	1.56981	1.56898	1.67129	1.66885
1021.42	0.231973	0.232008	0.60328	0.602228	0.942474	0.941889	1.23292	1.23226	1.4447	1.44286	1.57052	1.56898	1.67159	1.66885
1021.62	0.231633	0.232008	0.602866	0.602229	0.942376	0.941889	1.23275	1.23226	1.4441	1.44286	1.57036	1.56898	1.67117	1.66885
1021.82	0.231396	0.232008	0.602636	0.602229	0.942644	0.941889	1.23225	1.23226	1.44367	1.44286	1.57063	1.56898	1.6711	1.66885
1022.02	0.231809	0.232008	0.602672	0.60223	0.942867	0.941889	1.23213	1.23226	1.44391	1.44286	1.5716	1.56898	1.67146	1.66885
1022.22	0.232027	0.232008	0.60282	0.602231	0.943083	0.941889	1.23247	1.23226	1.44464	1.44286	1.57225	1.56898	1.67149	1.66885
1022.42	0.231857	0.232008	0.602364	0.602232	0.943078	0.941889	1.23299	1.23226	1.44495	1.44286	1.57206	1.56898	1.67142	1.66885
1022.62	0.231773	0.232008	0.601863	0.602232	0.942881	0.941889	1.23244	1.23226	1.44494	1.44286	1.57249	1.56898	1.67071	1.66885
1022.82	0.231115	0.232008	0.601214	0.602233	0.942753	0.941889	1.23213	1.23226	1.44453	1.44286	1.57191	1.56898	1.67061	1.66885
1023.02	0.230846	0.232008	0.60084	0.602234	0.942642	0.941889	1.23184	1.23226	1.44435	1.44286	1.5717	1.56898	1.67069	1.66885
1023.22	0.231379	0.232008	0.600839	0.602235	0.942822	0.941889	1.23222	1.23226	1.44463	1.44286	1.57223	1.56898	1.67117	1.66885
1023.42	0.231452	0.232008	0.600525	0.602235	0.943051	0.941889	1.23201	1.23226	1.44486	1.44286	1.57161	1.56898	1.67121	1.66885
1023.62	0.231523	0.232008	0.600304	0.602236	0.942893	0.941889	1.23252	1.23226	1.44479	1.44286	1.57092	1.56898	1.67106	1.66885
1023.82	0.231303	0.232008	0.599841	0.602236	0.942747	0.941889	1.23159	1.23226	1.4447	1.44286	1.57047	1.56898	1.67077	1.66885
1024.02	0.231157	0.232008	0.600344	0.602237	0.94289	0.941889	1.23221	1.23226	1.44515	1.44286	1.57081	1.56898	1.67126	1.66885
1024.22	0.230986	0.232009	0.600973	0.602238	0.943026	0.941889	1.23241	1.23226	1.44571	1.44286	1.57099	1.56898	1.67162	1.66885
1024.42	0.231121	0.232009	0.601248	0.602238	0.943113	0.941889	1.23227	1.23226	1.4458	1.44286	1.57086	1.56898	1.67158	1.66885
1024.62	0.231238	0.232009	0.602013	0.602239	0.943359	0.941889	1.2322	1.23226	1.44572	1.44286	1.57163	1.56898	1.67179	1.66885
1024.82	0.231191	0.232009	0.602096	0.602239	0.943258	0.941889	1.23146	1.23226	1.4452	1.44286	1.57166	1.56898	1.67169	1.66885
1025.02	0.231924	0.232009	0.602742	0.60224	0.944038	0.941889	1.2315	1.23226	1.44524	1.44286	1.57217	1.56898	1.67186	1.66885
1025.22	0.231658	0.232009	0.602659	0.60224	0.943987	0.941889	1.23186	1.23226	1.44501	1.44286	1.57261	1.56898	1.67181	1.66885
1025.42	0.232079	0.232009	0.602812	0.602241	0.943799	0.941889	1.23192	1.23226	1.44498	1.44286	1.57305	1.56898	1.67202	1.66885
1025.62	0.231861	0.232009	0.602501	0.602241	0.943206	0.941889	1.23206	1.23226	1.44439	1.44286	1.57292	1.56898	1.67161	1.66885
1025.82	0.232725	0.232009	0.602885	0.602242	0.943405	0.941889	1.2325	1.23226	1.44471	1.44286	1.57348	1.56898	1.67232	1.66885
1026.02	0.233304	0.232009	0.603503	0.602242	0.943302	0.941889	1.23287	1.23226	1.44471	1.44286	1.57368	1.56898	1.67269	1.66885
1026.22	0.234064	0.232009	0.603853	0.602242	0.94387	0.941889	1.2335	1.23226	1.44552	1.44286	1.57376	1.56898	1.67306	1.66885
1026.42	0.234036	0.232009	0.603503	0.602243	0.943839	0.941889	1.23366	1.23226	1.44504	1.44286	1.57367	1.56898	1.67321	1.66885
1026.62	0.233905	0.232009	0.602987	0.602243	0.943291	0.941889	1.23335	1.23226	1.44502	1.44286	1.57349	1.56898	1.67294	1.66885
1026.82	0.233678	0.232009	0.602908	0.602244	0.943521	0.941889	1.23425	1.23226	1.4452	1.44286	1.57331	1.56898	1.67352	1.66885
1027.02	0.234255	0.232009	0.602833	0.602244	0.943844	0.941889	1.2344	1.23226	1.44534	1.44286	1.57381	1.56898	1.67399	1.66885
1027.22	0.234639	0.232009	0.602901	0.602244	0.944114	0.941889	1.23486	1.23226	1.44541	1.44286	1.574	1.56898	1.67422	1.66885
1027.42	0.234668	0.232009	0.602507	0.602245	0.943834	0.941889	1.23447	1.23226	1.44546	1.44286	1.57362	1.56898	1.67398	1.66885
1027.62	0.235038	0.232009	0.602328	0.602245	0.943386	0.941889	1.23515	1.23226	1.44557	1.44286	1.57375	1.56898	1.67425	1.66885
1027.82	0.23481	0.232009	0.602238	0.602245	0.94286	0.941889	1.23511	1.23226	1.44583	1.44286	1.57375	1.56898	1.67391	1.66885
1028.02	0.234751	0.232009	0.602515	0.602245	0.942903	0.941889	1.23535	1.23226	1.44625	1.44286	1.57385	1.56898	1.67408	1.66885
1028.22	0.234728	0.232009	0.602451	0.602246	0.943448	0.941889	1.23517	1.23226	1.44618	1.44286	1.57378	1.56898	1.67414	1.66885
1028.42	0.234255	0.232009	0.60184	0.602246	0.943016	0.941889	1.23407	1.23226	1.44564	1.44286	1.57287	1.56898	1.67303	1.66885
1028.62	0.233912	0.232009	0.601837	0.602246	0.942734	0.941889	1.23345	1.23226	1.44516	1.44286	1.57287	1.56898	1.67272	1.66885
1028.82	0.233418	0.232009	0.601542	0.602247	0.942378	0.941889	1.2328	1.23226	1.44493	1.44286	1.57207	1.56898	1.6725	1.66885
1029.02	0.233539	0.232009	0.601577	0.602247	0.942628	0.941889	1.23284	1.23226	1.44495	1.44286	1.572	1.56898	1.67243	1.66885
1029.22	0.233538	0.232009	0.60149	0.602247	0.94222	0.941889	1.23282	1.23226	1.44483	1.44286	1.57206	1.56898	1.67218	1.66885
1029.42	0.233514	0.232009	0.601499	0.602247	0.941855	0.941889	1.23287	1.23226	1.44474	1.44286	1.57151	1.56898	1.67237	1.66885
1029.62	0.23322	0.232009	0.601105	0.602248	0.941458	0.941889	1.23304	1.23226	1.44457	1.44286	1.5708	1.56898	1.67229	1.66885
1029.82	0.232613	0.232009	0.60134	0.602248	0.941799	0.941889	1.23248	1.23226	1.44474	1.44286	1.57024	1.56898	1.67229	1.66885
1030.02	0.232403	0.232009	0.601709	0.602248	0.941621	0.941889	1.23228	1.23226	1.44477	1.44286	1.57032	1.56898	1.67238	1.66885
1030.22	0.23247	0.23201	0.60174	0.602248	0.941406	0.941889	1.23238	1.23226	1.44504	1.44286	1.57059	1.56898	1.67255	1.66885
1030.42	0.232206	0.23201	0.60166	0.602248	0.941169	0.941889	1.23207	1.23226	1.44475	1.44286	1.57069	1.56898	1.67288	1.66885
1030.62	0.231753	0.23201	0.601278	0.602249	0.940956	0.941889	1.23186	1.23226	1.44461	1.44286	1.57042	1.56898	1.67273	1.66885
1030.82	0.231889	0.23201	0.601673	0.602249	0.941587	0.941889	1.23236	1.23226	1.445	1.44286	1.57131	1.56898	1.67292	1.66885
1031.02	0.231903	0.23201	0.60135	0.602249	0.941165	0.941889	1.23179	1.23226	1.44475	1.44286	1.57147	1.56898	1.67236	1.66885
1031.22	0.231875	0.23201	0.601339	0.602249	0.941202	0.941889	1.23207	1.23226	1.44462	1.44286	1.57166	1.56898	1.6725	1.66885
1031.42	0.232218	0.23201	0.601442	0.602249	0.941022	0.941889	1.23206	1.23226	1.44439	1.44286	1.57194	1.56898	1.67196	1.66885
1031.62	0.232377	0.23201	0.601721	0.60225	0.941107	0.941889	1.23244	1.23226	1.4443	1.44286	1.57228	1.56898	1.67182	1.66885
1031.82	0.232275	0.23201	0.602359	0.60225	0.941359	0.941889	1.23245	1.23226	1.44479	1.44286	1.57266	1.56898	1.67165	1.66885
1032.02	0.232348	0.23201	0.602371	0.60225	0.941691	0.941889	1.23257	1.23226	1.44506	1.44286	1.57324	1.56898	1.67188	1.66885
1032.22	0.232607	0.23201	0.602054	0.60225	0.941829	0.941889	1.23256	1.23226	1.445	1.44286	1.57331	1.56898	1.6716	1.66885
1032.42	0.23221	0.23201	0.601397	0.60225	0.940952	0.941889	1.23194	1.23226	1.44472	1.44286	1.57272	1.56898	1.67125	1.66885
1032.62	0.232657	0.23201	0.601699	0.60225	0.941118	0.941889	1.2319	1.23226	1.44483	1.44286	1.57288	1.56898	1.67172	1.66885
1032.82	0.232295	0.23201	0.601461	0.602251	0.94125	0.941889	1.23157	1.23226	1.4447	1.44286	1.57253	1.56898	1.67163	1.66885
1033.02	0.232676	0.23201	0.601667	0.602251	0.941473	0.941889	1.23179	1.23226	1.44475	1.44286	1.5726	1.56898	1.67188	1.66885
1033.22	0.232117	0.23201	0.600929	0.602251	0.940748	0.941889	1.23124	1.23226	1.4444	1.44286	1.57186	1.56898	1.67141	1.66885
1033.42	0.231536	0.23201	0.600457	0.602251	0.940463	0.941889	1.23153	1.23226	1.44437	1.44286	1.57079	1.56898	1.6716	1.66885
1033.62	0.231755	0.23201	0.600273	0.602251	0.940475	0.941889	1.23111	1.23226	1.44457	1.44286	1.57086	1.56898	1.67169	1.66885
1033.82	0.231671	0.23201	0.600796	0.602251	0.940819	0.941889	1.23071	1.23226	1.44476	1.44286	1.5709	1.56898	1.67223	1.66885
1034.02	0.232175	0.23201	0.601193	0.602251	0.940545	0.941889	1.23096	1.23226	1.44468	1.44286	1.57125	1.56898	1.6729	1.66885
1034.22	0.232267	0.23201	0.60093	0.602251	0.940149	0.941889	1.23115	1.23226	1.44459	1.44286	1.57121	1.56898	1.67313	1.66885
1034.42	0.232292	0.23201	0.601105	0.602251	0.94062	0.941889	1.23141	1.23226	1.44491	1.44286	1.57129	1.56898	1.67367	1.66885
1034.62	0.232187	0.23201	0.601148	0.602252	0.940268	0.941889	1.23157	1.23226	1.44484	1.44286	1.57105	1.56898	1.67362	1.66885
1034.82	0.232508	0.23201	0.601743	0.602252	0.940733	0.941889	1.23186	1.23226	1.44523	1.44286	1.57145	1.56898	1.67374	1.66885
1035.02	0.232348	0.23201	0.601679	0.602252	0.940294	0.941889	1.23176	1.23226	1.4452	1.44286	1.57153	1.56898	1.67356	1.66885
1035.22	0.232325	0.23201	0.602189	0.602252	0.94087	0.941889	1.23258	1.23226	1.44536	1.44286	1.57196	1.56898	1.67414	1.66885
1035.42	0.232605	0.23201	0.602617	0.602252	0.941533	0.941889	1.23307	1.23226	1.4457	1.44286	1.57198	1.56898	1.67416	1.66885
1035.62	0.232723	0.23201	0.60276	0.602252	0.942009	0.941889	1.23389	1.23226	1.44625	1.44286	1.57259	1.56898	1.6746	1.66885
1035.82	0.232826	0.23201	0.603136	0.602252	0.942345	0.941889	1.2344	1.23226	1.44669	1.44286	1.57309	1.56898	1.67488	1.66885
1036.02	0.23314	0.23201	0.602874	0.602252	0.942703	0.941889	1.23444	1.23226	1.44641	1.44286	1.57322	1.56898	1.67464	1.66885
1036.22	0.233339	0.23201	0.602915	0.602252	0.942628	0.941889	1.23459	1.23226	1.44643	1.44286	1.57336	1.56898	1.67455	1.66885
1036.42	0.232884	0.23201	0.602821	0.602252	0.942281	0.941889	1.23412	1.23226	1.44623	1.44286	1.57299	1.56898	1.67443	1.66885
1036.62	0.232757	0.23201	0.602781	0.602252	0.942297	0.941889	1.23353	1.23226	1.44599	1.44286	1.5726	1.56898	1.67422	1.66885
1036.82	0.232228	0.23201	0.602205	0.602253	0.941855	0.941889	1.2331	1.23226	1.44579	1.44286	1.57232	1.56898	1.67385	1.66885
1037.02	0.232116	0.23201	0.602349	0.602253	0.941772	0.941889	1.23323	1.23226	1.44595	1.44286	1.57196	1.56898	1.67394	1.66885
1037.22	0.231349	0.23201	0.601586	0.602253	0.941126	0.941889	1.23271	1.23226	1.44517	1.44286	1.57143	1.56898	1.67311	1.66885
1037.42	0.231871	0.23201	0.601893	0.602253	0.941679	0.941889	1.23313	1.23226	1.44536	1.44286	1.57175	1.56898	1.67304	1.66885
1037.62	0.232368	0.23201	0.601996	0.602253	0.941719	0.941889	1.23257	1.23226	1.44522	1.44286	1.57203	1.56898	1.67275	1.66885
1037.82	0.232631	0.23201	0.602243	0.602253	0.941708	0.941889	1.2326	1.23226	1.44489	1.44286	1.57214	1.56898	1.6729	1.66885
1038.02	0.232841	0.23201	0.602055	0.602253	0.941282	0.941889	1.23286	1.23226	1.44466	1.44286	1.57238	1.56898	1.67263	1.66885
1038.22	0.232659	0.23201	0.601392	0.602253	0.940729	0.941889	1.23239	1.23226	1.44464	1.44286	1.57224	1.56898	1.67209	1.66885
1038.42	0.232382	0.23201	0.601333	0.602253	0.940361	0.941889	1.23229	1.23226	1.44474	1.44286	1.57188	1.56898	1.67169	1.66885
1038.62	0.232385	0.23201	0.601196	0.602253	0.939643	0.941889	1.23185	1.23226	1.44501	1.44286	1.57187	1.56898	1.6716	1.66885
1038.82	0.232521	0.23201	0.60144	0.602253	0.940012	0.941889	1.23211	1.23226	1.44569	1.44286	1.57195	1.56898	1.67177	1.66885
1039.02	0.232953	0.23201	0.601441	0.602253	0.939842	0.941889	1.23275	1.23226	1.44672	1.44286	1.57255	1.56898	1.67197	1.66885
1039.22	0.233071	0.23201	0.601047	0.602253	0.939959	0.941889	1.23324	1.23226	1.44656	1.44286	1.57233	1.56898	1.67212	1.66885
1039.42	0.23365	0.23201	0.601369	0.602253	0.940809	0.941889	1.2338	1.23226	1.44693	1.44286	1.57242	1.56898	1.67265	1.66885
1039.62	0.234021	0.23201	0.600872	0.602253	0.940784	0.941889	1.2341	1.23226	1.44669	1.44286	1.57286	1.56898	1.67286	1.66885
1039.82	0.23458	0.23201	0.60135	0.602253	0.940985	0.941889	1.23407	1.23226	1.44662	1.44286	1.57304	1.56898	1.67312	1.66885
1040.02	0.234835	0.23201	0.601382	0.602253	0.941036	0.941889	1.23401	1.23226	1.44691	1.44286	1.57298	1.56898	1.67318	1.66885
1040.22	0.234812	0.23201	0.602023	0.602253	0.941124	0.941889	1.234	1.23226	1.44735	1.44286	1.57367	1.56898	1.67349	1.66885
1040.42	0.234733	0.23201	0.602129	0.602254	0.941323	0.941889	1.23375	1.23226	1.44804	1.44286	1.57313	1.56898	1.67404	1.66885
1040.62	0.234579	0.23201	0.602152	0.602254	0.941226	0.941889	1.23381	1.23226	1.44814	1.44286	1.57304	1.56898	1.67461	1.66885
1040.82	0.234652	0.23201	0.602299	0.602254	0.941445	0.941889	1.23406	1.23226	1.44853	1.44286	1.57328	1.56898	1.67475	1.66885
1041.02	0.234072	0.23201	0.602429	0.602254	0.941985	0.941889	1.2344	1.23226	1.44844	1.44286	1.57325	1.56898	1.67501	1.66885
1041.22	0.233842	0.23201	0.602257	0.602254	0.941888	0.941889	1.23416	1.23226	1.44783	1.44286	1.57299	1.56898	1.67441	1.66885
1041.42	0.233935	0.23201	0.60215	0.602254	0.941732	0.941889	1.23397	1.23226	1.44747	1.44286	1.57281	1.56898	1.67426	1.66885
1041.62	0.233309	0.23201	0.601979	0.602254	0.941467	0.941889	1.2335	1.23226	1.44663	1.44286	1.5723	1.56898	1.67377	1.66885
1041.82	0.233183	0.23201	0.602249	0.602254	0.942123	0.941889	1.23358	1.23226	1.44638	1.44286	1.57299	1.56898	1.6742	1.66885
1042.02	0.232931	0.23201	0.602235	0.602254	0.942353	0.941889	1.23337	1.23226	1.44603	1.44286	1.57348	1.56898	1.67431	1.66885
1042.22	0.232197	0.23201	0.602017	0.602254	0.942218	0.941889	1.23275	1.23226	1.4461	1.44286	1.57316	1.56898	1.67399	1.66885
1042.42	0.232338	0.23201	0.602471	0.602254	0.942404	0.941889	1.23316	1.23226	1.44645	1.44286	1.57366	1.56898	1.67411	1.66885
1042.62	0.232576	0.23201	0.602735	0.602254	0.942318	0.941889	1.23332	1.23226	1.44687	1.44286	1.57446	1.56898	1.6745	1.66885
1042.82	0.232239	0.23201	0.603209	0.602254	0.94212	0.941889	1.23352	1.23226	1.44708	1.44286	1.57464	1.56898	1.67446	1.66885
1043.02	0.232209	0.23201	0.602986	0.602254	0.941376	0.941889	1.23364	1.23226	1.44682	1.44286	1.57491	1.56898	1.67405	1.66885
1043.22	0.231796	0.23201	0.602566	0.602254	0.940984	0.941889	1.23355	1.23226	1.44598	1.44286	1.57444	1.56898	1.67368	1.66885
1043.42	0.23182	0.23201	0.602898	0.602254	0.941543	0.941889	1.23402	1.23226	1.44642	1.44286	1.57472	1.56898	1.67415	1.66885
1043.62	0.231997	0.23201	0.602805	0.602254	0.941049	0.941889	1.23398	1.23226	1.44595	1.44286	1.57507	1.56898	1.67412	1.66885
1043.82	0.232108	0.23201	0.603294	0.602254	0.941314	0.941889	1.23413	1.23226	1.44598	1.44286	1.57511	1.56898	1.67425	1.66885
1044.02	0.231885	0.23201	0.603543	0.602254	0.940914	0.941889	1.23406	1.23226	1.44645	1.44286	1.57484	1.56898	1.67421	1.66885
1044.22	0.231745	0.23201	0.603249	0.602254	0.940545	0.941889	1.23403	1.23226	1.44639	1.44286	1.57469	1.56898	1.67416	1.66885
1044.42	0.23168	0.23201	0.602683	0.602254	0.94018	0.941889	1.23421	1.23226	1.44671	1.44286	1.57415	1.56898	1.67416	1.66885
1044.62	0.231542	0.23201	0.602019	0.602254	0.939451	0.941889	1.23399	1.23226	1.4463	1.44286	1.57382	1.56898	1.67347	1.66885
1044.82	0.231448	0.23201	0.601754	0.602254	0.939238	0.941889	1.23375	1.23226	1.44602	1.44286	1.5735	1.56898	1.67287	1.66885
1045.02	0.231613	0.23201	0.601608	0.602254	0.9394	0.941889	1.23337	1.23226	1.44545	1.44286	1.57279	1.56898	1.67272	1.66885
1045.22	0.231859	0.23201	0.601145	0.602254	0.939002	0.941889	1.23278	1.23226	1.4446	1.44286	1.57201	1.56898	1.67251	1.66885
1045.42	0.232254	0.23201	0.600835	0.602254	0.938765	0.941889	1.23252	1.23226	1.44453	1.44286	1.57205	1.56898	1.67247	1.66885
1045.62	0.23189	0.23201	0.600589	0.602254	0.93901	0.941889	1.23255	1.23226	1.44418	1.44286	1.57186	1.56898	1.67229	1.66885
1045.82	0.23258	0.23201	0.600873	0.602254	0.939867	0.941889	1.23286	1.23226	1.44449	1.44286	1.57292	1.56898	1.67271	1.66885
1046.02	0.232727	0.23201	0.600428	0.602254	0.939701	0.941889	1.2323	1.23226	1.44433	1.44286	1.57283	1.56898	1.6725	1.66885
1046.22	0.232873	0.23201	0.600299	0.602254	0.939398	0.941889	1.23204	1.23226	1.44498	1.44286	1.57277	1.56898	1.67226	1.66885
1046.42	0.233115	0.23201	0.600085	0.602254	0.939211	0.941889	1.23197	1.23226	1.44529	1.44286	1.57292	1.56898	1.67218	1.66885
1046.62	0.232464	0.23201	0.599811	0.602254	0.938627	0.941889	1.23155	1.23226	1.44533	1.44286	1.57293	1.56898	1.67234	1.66885
1046.82	0.231819	0.23201	0.599753	0.602254	0.938274	0.941889	1.23138	1.23226	1.44524	1.44286	1.57274	1.56898	1.67227	1.66885
1047.02	0.231903	0.23201	0.599699	0.602254	0.938175	0.941889	1.23176	1.23226	1.44571	1.44286	1.57311	1.56898	1.6723	1.66885
1047.22	0.232229	0.23201	0.600454	0.602254	0.93867	0.941889	1.23254	1.23226	1.44598	1.44286	1.57334	1.56898	1.67292	1.66885
1047.42	0.232474	0.23201	0.601061	0.602254	0.939123	0.941889	1.23305	1.23226	1.44644	1.44286	1.57413	1.56898	1.67398	1.66885
1047.62	0.232591	0.23201	0.601671	0.602254	0.939342	0.941889	1.23334	1.23226	1.44677	1.44286	1.57448	1.56898	1.67443	1.66885
1047.82	0.232413	0.23201	0.601948	0.602254	0.939546	0.941889	1.23364	1.23226	1.44688	1.44286	1.57421	1.56898	1.67496	1.66885
1048.02	0.231866	0.23201	0.601901	0.602254	0.939062	0.941889	1.2335	1.23226	1.44715	1.44286	1.57409	1.56898	1.67489	1.66885
1048.22	0.231868	0.23201	0.601609	0.602254	0.939556	0.941889	1.23381	1.23226	1.44728	1.44286	1.57392	1.56898	1.67495	1.66885
1048.42	0.231763	0.23201	0.601734	0.602254	0.93967	0.941889	1.23373	1.23226	1.44705	1.44286	1.57387	1.56898	1.67461	1.66885
1048.62	0.231884	0.23201	0.602142	0.602254	0.939513	0.941889	1.23328	1.23226	1.44685	1.44286	1.57337	1.56898	1.67428	1.66885
1048.82	0.231745	0.23201	0.602278	0.602254	0.939874	0.941889	1.23319	1.23226	1.44641	1.44286	1.57309	1.56898	1.67399	1.66885
1049.02	0.23206	0.23201	0.602256	0.602254	0.940319	0.941889	1.23296	1.23226	1.44618	1.44286	1.57297	1.56898	1.67431	1.66885
1049.22	0.232133	0.23201	0.602294	0.602254	0.940548	0.941889	1.23301	1.23226	1.44619	1.44286	1.57303	1.56898	1.67448	1.66885
1049.42	0.232478	0.23201	0.602598	0.602254	0.940943	0.941889	1.23339	1.23226	1.44662	1.44286	1.57343	1.56898	1.67464	1.66885
1049.62	0.231634	0.23201	0.602304	0.602254	0.940748	0.941889	1.23352	1.23226	1.44606	1.44286	1.57285	1.56898	1.67365	1.66885
1049.82	0.232505	0.23201	0.602775	0.602254	0.940946	0.941889	1.2335	1.23226	1.44628	1.44286	1.57331	1.56898	1.67355	1.66885
1050.02	0.233096	0.23201	0.602557	0.602254	0.941079	0.941889	1.23345	1.23226	1.44641	1.44286	1.57365	1.56898	1.67369	1.66885
1050.22	0.233012	0.23201	0.602699	0.602255	0.940431	0.941889	1.23365	1.23226	1.44652	1.44286	1.57384	1.56898	1.6738	1.66885
1050.42	0.233189	0.23201	0.602658	0.602255	0.940416	0.941889	1.23394	1.23226	1.44631	1.44286	1.5739	1.56898	1.67396	1.66885
1050.62	0.233019	0.23201	0.60238	0.602255	0.940279	0.941889	1.23387	1.23226	1.44603	1.44286	1.57413	1.56898	1.67373	1.66885
1050.82	0.23339	0.23201	0.602519	0.602255	0.940174	0.941889	1.23459	1.23226	1.44602	1.44286	1.57388	1.56898	1.67372	1.66885
1051.02	0.233588	0.23201	0.6025	0.602255	0.940243	0.941889	1.23527	1.23226	1.44619	1.44286	1.57435	1.56898	1.67386	1.66885
1051.22	0.234179	0.23201	0.602668	0.602255	0.94032	0.941889	1.23569	1.23226	1.44581	1.44286	1.57469	1.56898	1.67465	1.66885
1051.42	0.233564	0.23201	0.60231	0.602255	0.94033	0.941889	1.23512	1.23226	1.44584	1.44286	1.57478	1.56898	1.67489	1.66885
1051.62	0.232957	0.23201	0.602068	0.602255	0.940473	0.941889	1.23472	1.23226	1.44593	1.44286	1.57418	1.56898	1.67475	1.66885
1051.82	0.232609	0.23201	0.601615	0.602255	0.9405	0.941889	1.23436	1.23226	1.44585	1.44286	1.57421	1.56898	1.67469	1.66885
1052.02	0.231915	0.23201	0.600969	0.602255	0.940412	0.941889	1.23329	1.23226	1.44587	1.44286	1.57372	1.56898	1.67441	1.66885
1052.22	0.231904	0.23201	0.600831	0.602255	0.941154	0.941889	1.23302	1.23226	1.44592	1.44286	1.57354	1.56898	1.67497	1.66885
1052.42	0.23169	0.23201	0.601227	0.602255	0.941279	0.941889	1.23259	1.23226	1.44583	1.44286	1.57337	1.56898	1.67483	1.66885
1052.62	0.231518	0.23201	0.600914	0.602255	0.941176	0.941889	1.23196	1.23226	1.44595	1.44286	1.57292	1.56898	1.67482	1.66885
1052.82	0.231439	0.23201	0.600402	0.602255	0.941567	0.941889	1.23169	1.23226	1.44616	1.44286	1.57275	1.56898	1.67457	1.66885
1053.02	0.231599	0.23201	0.600348	0.602255	0.941456	0.941889	1.23185	1.23226	1.44632	1.44286	1.57278	1.56898	1.67516	1.66885
1053.22	0.231699	0.23201	0.60029	0.602255	0.941611	0.941889	1.23205	1.23226	1.44648	1.44286	1.57281	1.56898	1.67496	1.66885
1053.42	0.231963	0.23201	0.600421	0.602255	0.941691	0.941889	1.23231	1.23226	1.44641	1.44286	1.57294	1.56898	1.67521	1.66885
1053.62	0.232071	0.23201	0.600431	0.602255	0.94116	0.941889	1.23259	1.23226	1.44644	1.44286	1.5727	1.56898	1.67465	1.66885
1053.82	0.232779	0.23201	0.601029	0.602255	0.941295	0.941889	1.23304	1.23226	1.44642	1.44286	1.57325	1.56898	1.6749	1.66885
1054.02	0.233328	0.23201	0.601082	0.602255	0.94144	0.941889	1.23372	1.23226	1.4464	1.44286	1.57367	1.56898	1.67512	1.66885
1054.22	0.233113	0.23201	0.601292	0.602255	0.940771	0.941889	1.23421	1.23226	1.44626	1.44286	1.5735	1.56898	1.67514	1.66885
1054.42	0.233468	0.23201	0.601128	0.602255	0.940823	0.941889	1.23449	1.23226	1.44618	1.44286	1.57332	1.56898	1.6746	1.66885
1054.62	0.233378	0.23201	0.600727	0.602255	0.940451	0.941889	1.23488	1.23226	1.4461	1.44286	1.57322	1.56898	1.67441	1.66885
1054.82	0.233755	0.23201	0.600859	0.602255	0.939996	0.941889	1.23555	1.23226	1.44595	1.44286	1.57309	1.56898	1.67457	1.66885
1055.02	0.234144	0.23201	0.600768	0.602255	0.939867	0.941889	1.23599	1.23226	1.44585	1.44286	1.5737	1.56898	1.67507	1.66885
1055.22	0.234073	0.23201	0.600625	0.602255	0.939726	0.941889	1.23538	1.23226	1.44547	1.44286	1.57341	1.56898	1.67553	1.66885
1055.42	0.233879	0.23201	0.600682	0.602255	0.939741	0.941889	1.2353	1.23226	1.44547	1.44286	1.57326	1.56898	1.67537	1.66885
1055.62	0.233604	0.23201	0.600446	0.602255	0.939004	0.941889	1.23453	1.23226	1.44542	1.44286	1.57297	1.56898	1.67474	1.66885
1055.82	0.233677	0.23201	0.600197	0.602255	0.938651	0.941889	1.234	1.23226	1.44523	1.44286	1.57308	1.56898	1.6746	1.66885
1056.02	0.234026	0.23201	0.600243	0.602255	0.938656	0.941889	1.23357	1.23226	1.44512	1.44286	1.57306	1.56898	1.67502	1.66885
1056.22	0.233971	0.23201	0.600857	0.602255	0.939101	0.941889	1.2338	1.23226	1.44533	1.44286	1.57354	1.56898	1.67563	1.66885
1056.42	0.233864	0.23201	0.600758	0.602255	0.938748	0.941889	1.23331	1.23226	1.44519	1.44286	1.57324	1.56898	1.6753	1.66885
1056.62	0.233736	0.23201	0.59998	0.602255	0.938369	0.941889	1.23289	1.23226	1.44481	1.44286	1.57259	1.56898	1.67473	1.66885
1056.82	0.233829	0.23201	0.599933	0.602255	0.938471	0.941889	1.23292	1.23226	1.44475	1.44286	1.57281	1.56898	1.67457	1.66885
1057.02	0.233643	0.23201	0.599859	0.602255	0.938537	0.941889	1.23272	1.23226	1.44458	1.44286	1.57296	1.56898	1.6749	1.66885
1057.22	0.233345	0.23201	0.599897	0.602255	0.938737	0.941889	1.23238	1.23226	1.44453	1.44286	1.57327	1.56898	1.67464	1.66885
1057.42	0.232953	0.23201	0.600092	0.602255	0.93885	0.941889	1.23235	1.23226	1.44438	1.44286	1.57364	1.56898	1.67407	1.66885
1057.62	0.232691	0.23201	0.60017	0.602255	0.93918	0.941889	1.23239	1.23226	1.44453	1.44286	1.57425	1.56898	1.67424	1.66885
1057.82	0.232806	0.23201	0.600316	0.602255	0.939919	0.941889	1.2325	1.23226	1.44453	1.44286	1.57453	1.56898	1.67406	1.66885
1058.02	0.233124	0.23201	0.600307	0.602255	0.940308	0.941889	1.23232	1.23226	1.44526	1.44286	1.5746	1.56898	1.67407	1.66885
1058.22	0.233124	0.23201	0.600223	0.602255	0.94029	0.941889	1.2322	1.23226	1.44585	1.44286	1.57491	1.56898	1.674	1.66885
1058.42	0.233116	0.23201	0.599863	0.602255	0.940208	0.941889	1.23179	1.23226	1.4461	1.44286	1.57497	1.56898	1.67343	1.66885
1058.62	0.233281	0.23201	0.600156	0.602255	0.939967	0.941889	1.23219	1.23226	1.44673	1.44286	1.57524	1.56898	1.67398	1.66885
1058.82	0.23413	0.23201	0.600753	0.602255	0.940422	0.941889	1.23289	1.23226	1.44766	1.44286	1.57588	1.56898	1.67463	1.66885
1059.02	0.234543	0.23201	0.60106	0.602255	0.940707	0.941889	1.23315	1.23226	1.4483	1.44286	1.5762	1.56898	1.67533	1.66885
1059.22	0.234756	0.23201	0.601236	0.602255	0.940624	0.941889	1.23271	1.23226	1.44807	1.44286	1.57589	1.56898	1.6755	1.66885
1059.42	0.23499	0.23201	0.601933	0.602255	0.940378	0.941889	1.23331	1.23226	1.44864	1.44286	1.57609	1.56898	1.67542	1.66885
1059.62	0.234696	0.23201	0.602204	0.602255	0.939857	0.941889	1.233	1.23226	1.44884	1.44286	1.57606	1.56898	1.675	1.66885
1059.82	0.234791	0.23201	0.602185	0.602255	0.939915	0.941889	1.23267	1.23226	1.44844	1.44286	1.57558	1.56898	1.67514	1.66885
1060.02	0.234774	0.23201	0.602424	0.602255	0.939884	0.941889	1.23278	1.23226	1.44875	1.44286	1.57565	1.56898	1.67538	1.66885
1060.22	0.23411	0.23201	0.602602	0.602255	0.939883	0.941889	1.23282	1.23226	1.44859	1.44286	1.57507	1.56898	1.67503	1.66885
1060.42	0.233742	0.23201	0.601825	0.602255	0.939579	0.941889	1.23242	1.23226	1.44802	1.44286	1.57434	1.56898	1.67463	1.66885
1060.62	0.233123	0.23201	0.601847	0.602255	0.939488	0.941889	1.23213	1.23226	1.44769	1.44286	1.57362	1.56898	1.674	1.66885
1060.82	0.233135	0.23201	0.602075	0.602255	0.939802	0.941889	1.23238	1.23226	1.44788	1.44286	1.57384	1.56898	1.67446	1.66885
1061.02	0.232739	0.23201	0.601705	0.602255	0.939781	0.941889	1.23168	1.23226	1.44772	1.44286	1.57314	1.56898	1.67417	1.66885
1061.22	0.232281	0.23201	0.601702	0.602255	0.939802	0.941889	1.23158	1.23226	1.44726	1.44286	1.57313	1.56898	1.67378	1.66885
1061.42	0.232027	0.23201	0.601869	0.602255	0.940182	0.941889	1.23183	1.23226	1.44727	1.44286	1.57364	1.56898	1.67362	1.66885
1061.62	0.232062	0.23201	0.601598	0.602255	0.940374	0.941889	1.23166	1.23226	1.44721	1.44286	1.57337	1.56898	1.67413	1.66885
1061.82	0.231934	0.23201	0.601118	0.602255	0.939804	0.941889	1.23104	1.23226	1.44715	1.44286	1.5726	1.56898	1.6732	1.66885
1062.02	0.232189	0.23201	0.601082	0.602255	0.939764	0.941889	1.23084	1.23226	1.44746	1.44286	1.57266	1.56898	1.67348	1.66885
1062.22	0.23238	0.23201	0.60079	0.602255	0.939394	0.941889	1.23128	1.23226	1.44763	1.44286	1.57299	1.56898	1.67336	1.66885
1062.42	0.232248	0.23201	0.600799	0.602255	0.939196	0.941889	1.23142	1.23226	1.4473	1.44286	1.57291	1.56898	1.6732	1.66885
1062.62	0.232334	0.23201	0.600882	0.602255	0.938978	0.941889	1.23165	1.23226	1.44727	1.44286	1.57271	1.56898	1.6736	1.66885
1062.82	0.232986	0.23201	0.601043	0.602255	0.939155	0.941889	1.23233	1.23226	1.44715	1.44286	1.57314	1.56898	1.67381	1.66885
1063.02	0.233466	0.23201	0.601206	0.602255	0.939032	0.941889	1.23212	1.23226	1.44676	1.44286	1.57322	1.56898	1.6742	1.66885
1063.22	0.233207	0.23201	0.601201	0.602255	0.93891	0.941889	1.23202	1.23226	1.44638	1.44286	1.57313	1.56898	1.67428	1.66885
1063.42	0.232685	0.23201	0.600974	0.602255	0.93859	0.941889	1.23211	1.23226	1.44605	1.44286	1.5727	1.56898	1.67413	1.66885
1063.62	0.23228	0.23201	0.600583	0.602255	0.938334	0.941889	1.23174	1.23226	1.44579	1.44286	1.57285	1.56898	1.67417	1.66885
1063.82	0.232282	0.23201	0.600123	0.602255	0.938246	0.941889	1.23153	1.23226	1.44547	1.44286	1.57277	1.56898	1.67406	1.66885
1064.02	0.23183	0.23201	0.600217	0.602255	0.938104	0.941889	1.23206	1.23226	1.44556	1.44286	1.57272	1.56898	1.67433	1.66885
1064.22	0.231589	0.23201	0.599807	0.602255	0.938107	0.941889	1.2317	1.23226	1.44518	1.44286	1.57229	1.56898	1.67405	1.66885
1064.42	0.231101	0.23201	0.598931	0.602255	0.937646	0.941889	1.2315	1.23226	1.44466	1.44286	1.57203	1.56898	1.674	1.66885
1064.62	0.230757	0.23201	0.598842	0.602255	0.937421	0.941889	1.23153	1.23226	1.44439	1.44286	1.57229	1.56898	1.67368	1.66885
1064.82	0.231233	0.23201	0.599134	0.602255	0.938168	0.941889	1.23228	1.23226	1.44495	1.44286	1.57283	1.56898	1.67405	1.66885
1065.02	0.230949	0.23201	0.598643	0.602255	0.93785	0.941889	1.23221	1.23226	1.44471	1.44286	1.5728	1.56898	1.67392	1.66885
1065.22	0.23097	0.23201	0.59869	0.602255	0.937727	0.941889	1.23226	1.23226	1.44465	1.44286	1.57299	1.56898	1.67382	1.66885
1065.42	0.230871	0.23201	0.598761	0.602255	0.937711	0.941889	1.23251	1.23226	1.44483	1.44286	1.5732	1.56898	1.67372	1.66885
1065.62	0.230859	0.23201	0.598543	0.602255	0.937087	0.941889	1.23246	1.23226	1.44512	1.44286	1.573	1.56898	1.6735	1.66885
1065.82	0.231022	0.23201	0.598914	0.602255	0.937461	0.941889	1.23274	1.23226	1.44576	1.44286	1.57369	1.56898	1.6738	1.66885
1066.02	0.231821	0.23201	0.599543	0.602255	0.93799	0.941889	1.23344	1.23226	1.44614	1.44286	1.57409	1.56898	1.67452	1.66885
1066.22	0.232164	0.23201	0.59955	0.602255	0.937697	0.941889	1.23356	1.23226	1.44638	1.44286	1.57368	1.56898	1.67403	1.66885
1066.42	0.232282	0.23201	0.599822	0.602255	0.937618	0.941889	1.23334	1.23226	1.44658	1.44286	1.5737	1.56898	1.67431	1.66885
1066.62	0.232675	0.23201	0.599717	0.602255	0.937649	0.941889	1.2331	1.23226	1.44656	1.44286	1.57341	1.56898	1.67443	1.66885
1066.82	0.233547	0.23201	0.600267	0.602255	0.938037	0.941889	1.23381	1.23226	1.4469	1.44286	1.57405	1.56898	1.67464	1.66885
1067.02	0.234099	0.23201	0.600353	0.602255	0.938343	0.941889	1.23352	1.23226	1.4476	1.44286	1.57429	1.56898	1.67526	1.66885
1067.22	0.233615	0.23201	0.600023	0.602255	0.937645	0.941889	1.23312	1.23226	1.44713	1.44286	1.57355	1.56898	1.67489	1.66885
1067.42	0.233671	0.23201	0.600077	0.602255	0.937738	0.941889	1.23307	1.23226	1.44697	1.44286	1.57336	1.56898	1.67524	1.66885
1067.62	0.233623	0.23201	0.599893	0.602255	0.93761	0.941889	1.2327	1.23226	1.44678	1.44286	1.57308	1.56898	1.67514	1.66885
1067.82	0.233843	0.23201	0.599996	0.602255	0.937589	0.941889	1.23257	1.23226	1.44641	1.44286	1.57297	1.56898	1.6748	1.66885
1068.02	0.233195	0.23201	0.59978	0.602255	0.937672	0.941889	1.23251	1.23226	1.44633	1.44286	1.57238	1.56898	1.67518	1.66885
1068.22	0.23263	0.23201	0.599376	0.602255	0.937471	0.941889	1.2321	1.23226	1.44562	1.44286	1.57253	1.56898	1.67469	1.66885
1068.42	0.232529	0.23201	0.599434	0.602255	0.937404	0.941889	1.23243	1.23226	1.44559	1.44286	1.57296	1.56898	1.67469	1.66885
1068.62	0.232504	0.23201	0.599848	0.602255	0.937904	0.941889	1.23266	1.23226	1.44536	1.44286	1.57368	1.56898	1.67434	1.66885
1068.82	0.232739	0.23201	0.600441	0.602255	0.93885	0.941889	1.23271	1.23226	1.44563	1.44286	1.5741	1.56898	1.67456	1.66885
1069.02	0.231965	0.23201	0.599878	0.602255	0.938515	0.941889	1.23271	1.23226	1.44549	1.44286	1.57406	1.56898	1.67449	1.66885
1069.22	0.232076	0.23201	0.599855	0.602255	0.938809	0.941889	1.23287	1.23226	1.44545	1.44286	1.57398	1.56898	1.67448	1.66885
1069.42	0.231394	0.23201	0.59985	0.602255	0.93873	0.941889	1.23295	1.23226	1.44541	1.44286	1.57445	1.56898	1.67428	1.66885
1069.62	0.230973	0.23201	0.59965	0.602255	0.938446	0.941889	1.23299	1.23226	1.44536	1.44286	1.57453	1.56898	1.67447	1.66885
1069.82	0.231219	0.23201	0.599921	0.602255	0.939078	0.941889	1.23312	1.23226	1.4454	1.44286	1.57474	1.56898	1.67515	1.66885
1070.02	0.231342	0.23201	0.599804	0.602255	0.938983	0.941889	1.23323	1.23226	1.44504	1.44286	1.57455	1.56898	1.67552	1.66885
1070.22	0.231254	0.23201	0.599662	0.602255	0.938629	0.941889	1.2331	1.23226	1.44544	1.44286	1.57457	1.56898	1.67578	1.66885
1070.42	0.230941	0.23201	0.599284	0.602255	0.938832	0.941889	1.233	1.23226	1.44527	1.44286	1.5746	1.56898	1.67603	1.66885
1070.62	0.231191	0.23201	0.598884	0.602255	0.939114	0.941889	1.2331	1.23226	1.44481	1.44286	1.57423	1.56898	1.67582	1.66885
1070.82	0.231615	0.23201	0.598619	0.602255	0.939143	0.941889	1.23281	1.23226	1.44501	1.44286	1.574	1.56898	1.67575	1.66885
1071.02	0.23154	0.23201	0.598383	0.602255	0.938877	0.941889	1.23248	1.23226	1.44525	1.44286	1.57369	1.56898	1.67608	1.66885
1071.22	0.231026	0.23201	0.598388	0.602255	0.938428	0.941889	1.23204	1.23226	1.44466	1.44286	1.57275	1.56898	1.67556	1.66885
1071.42	0.230444	0.23201	0.598285	0.602255	0.938278	0.941889	1.23154	1.23226	1.44439	1.44286	1.57268	1.56898	1.67534	1.66885
1071.62	0.230733	0.23201	0.598496	0.602255	0.93801	0.941889	1.23137	1.23226	1.44427	1.44286	1.57251	1.56898	1.675	1.66885
1071.82	0.230983	0.23201	0.598676	0.602255	0.937934	0.941889	1.23147	1.23226	1.44402	1.44286	1.57257	1.56898	1.67484	1.66885
1072.02	0.230743	0.23201	0.599008	0.602255	0.938705	0.941889	1.23195	1.23226	1.44435	1.44286	1.57267	1.56898	1.67519	1.66885
1072.22	0.230961	0.23201	0.599376	0.602255	0.938589	0.941889	1.23178	1.23226	1.44419	1.44286	1.57289	1.56898	1.67487	1.66885
1072.42	0.23131	0.23201	0.599692	0.602255	0.938659	0.941889	1.23177	1.23226	1.44441	1.44286	1.57312	1.56898	1.67505	1.66885
1072.62	0.231528	0.23201	0.600055	0.602255	0.938914	0.941889	1.23203	1.23226	1.4444	1.44286	1.57349	1.56898	1.67466	1.66885
1072.82	0.231833	0.23201	0.600312	0.602255	0.939368	0.941889	1.23209	1.23226	1.44514	1.44286	1.57414	1.56898	1.67553	1.66885
1073.02	0.231709	0.23201	0.600212	0.602255	0.93931	0.941889	1.23282	1.23226	1.44578	1.44286	1.57456	1.56898	1.6758	1.66885
1073.22	0.23218	0.23201	0.600486	0.602255	0.939326	0.941889	1.23333	1.23226	1.44582	1.44286	1.57509	1.56898	1.67613	1.66885
1073.42	0.232216	0.23201	0.600712	0.602255	0.938954	0.941889	1.23332	1.23226	1.44619	1.44286	1.5754	1.56898	1.67614	1.66885
1073.62	0.232875	0.23201	0.600963	0.602255	0.93917	0.941889	1.2338	1.23226	1.44659	1.44286	1.57577	1.56898	1.67708	1.66885
1073.82	0.233183	0.23201	0.601095	0.602255	0.939409	0.941889	1.23405	1.23226	1.44696	1.44286	1.57602	1.56898	1.67777	1.66885
1074.02	0.233133	0.23201	0.600606	0.602255	0.939091	0.941889	1.23433	1.23226	1.44727	1.44286	1.57623	1.56898	1.67805	1.66885
1074.22	0.232777	0.23201	0.600436	0.602255	0.938712	0.941889	1.23388	1.23226	1.44767	1.44286	1.57587	1.56898	1.67745	1.66885
1074.42	0.232933	0.23201	0.600034	0.602255	0.938924	0.941889	1.2336	1.23226	1.44744	1.44286	1.57558	1.56898	1.67706	1.66885
1074.62	0.233474	0.23201	0.59963	0.602255	0.938809	0.941889	1.23356	1.23226	1.44738	1.44286	1.57553	1.56898	1.6771	1.66885
1074.82	0.233651	0.23201	0.599767	0.602255	0.938784	0.941889	1.23309	1.23226	1.44792	1.44286	1.57569	1.56898	1.6773	1.66885
1075.02	0.233136	0.23201	0.599814	0.602255	0.938452	0.941889	1.23299	1.23226	1.44777	1.44286	1.57596	1.56898	1.67702	1.66885
1075.22	0.232505	0.23201	0.599818	0.602255	0.937856	0.941889	1.23226	1.23226	1.44733	1.44286	1.57564	1.56898	1.67636	1.66885
1075.42	0.231703	0.23201	0.599754	0.602255	0.93731	0.941889	1.2318	1.23226	1.4468	1.44286	1.57534	1.56898	1.67584	1.66885
1075.62	0.232231	0.23201	0.599825	0.602255	0.937643	0.941889	1.23197	1.23226	1.44664	1.44286	1.57524	1.56898	1.6758	1.66885
1075.82	0.231605	0.23201	0.599024	0.602255	0.937357	0.941889	1.23141	1.23226	1.44584	1.44286	1.57482	1.56898	1.67522	1.66885
1076.02	0.231116	0.23201	0.599046	0.602255	0.937654	0.941889	1.23139	1.23226	1.44577	1.44286	1.57478	1.56898	1.67464	1.66885
1076.22	0.230908	0.23201	0.598657	0.602255	0.937216	0.941889	1.23116	1.23226	1.4451	1.44286	1.57402	1.56898	1.67395	1.66885
1076.42	0.230458	0.23201	0.598543	0.602255	0.936661	0.941889	1.23144	1.23226	1.44478	1.44286	1.5739	1.56898	1.67354	1.66885
1076.62	0.230383	0.23201	0.598944	0.602255	0.936378	0.941889	1.23174	1.23226	1.44497	1.44286	1.57401	1.56898	1.67318	1.66885
1076.82	0.230444	0.23201	0.59906	0.602255	0.936703	0.941889	1.23166	1.23226	1.44527	1.44286	1.57409	1.56898	1.673	1.66885
1077.02	0.230757	0.23201	0.599253	0.602255	0.936758	0.941889	1.232	1.23226	1.44537	1.44286	1.57432	1.56898	1.6728	1.66885
1077.22	0.230464	0.23201	0.599076	0.602255	0.936098	0.941889	1.23165	1.23226	1.44522	1.44286	1.57406	1.56898	1.67248	1.66885
1077.42	0.230869	0.23201	0.598981	0.602255	0.9364	0.941889	1.2315	1.23226	1.44561	1.44286	1.57412	1.56898	1.67275	1.66885
1077.62	0.230832	0.23201	0.598535	0.602255	0.935792	0.941889	1.23156	1.23226	1.44539	1.44286	1.57422	1.56898	1.67277	1.66885
1077.82	0.230567	0.23201	0.598027	0.602255	0.935612	0.941889	1.23155	1.23226	1.44524	1.44286	1.57378	1.56898	1.67253	1.66885
1078.02	0.230831	0.23201	0.597697	0.602255	0.935516	0.941889	1.23163	1.23226	1.44541	1.44286	1.57374	1.56898	1.67257	1.66885
1078.22	0.230982	0.23201	0.597633	0.602255	0.935707	0.941889	1.23152	1.23226	1.44539	1.44286	1.5736	1.56898	1.67259	1.66885
1078.42	0.231684	0.23201	0.597332	0.602255	0.935848	0.941889	1.23159	1.23226	1.44534	1.44286	1.57381	1.56898	1.67324	1.66885
1078.62	0.232043	0.23201	0.59684	0.602255	0.935684	0.941889	1.23156	1.23226	1.44525	1.44286	1.57392	1.56898	1.67375	1.66885
1078.82	0.23219	0.23201	0.596968	0.602255	0.935637	0.941889	1.23147	1.23226	1.44562	1.44286	1.57422	1.56898	1.67421	1.66885
1079.02	0.232085	0.23201	0.596514	0.602255	0.935245	0.941889	1.23115	1.23226	1.44535	1.44286	1.57414	1.56898	1.67436	1.66885
1079.22	0.231995	0.23201	0.596199	0.602255	0.934909	0.941889	1.23073	1.23226	1.44539	1.44286	1.57392	1.56898	1.67474	1.66885
1079.42	0.232052	0.23201	0.595828	0.602255	0.934854	0.941889	1.23056	1.23226	1.44544	1.44286	1.57373	1.56898	1.67494	1.66885
1079.62	0.232421	0.23201	0.595349	0.602255	0.934879	0.941889	1.2303	1.23226	1.44546	1.44286	1.57404	1.56898	1.67527	1.66885
1079.82	0.232205	0.23201	0.594903	0.602255	0.934521	0.941889	1.22994	1.23226	1.44544	1.44286	1.57408	1.56898	1.67515	1.66885
1080.02	0.237444	0.244727	0.615532	0.61729	0.937885	0.931281	1.2257	1.19517	1.39849	1.35006	1.51298	1.45961	1.62109	1.56759
1080.22	0.231427	0.233052	0.602324	0.596235	0.915264	0.896524	1.1964	1.15476	1.36262	1.30339	1.47229	1.40797	1.57519	1.50886
1080.42	0.224148	0.221967	0.587256	0.575899	0.888974	0.863068	1.1625	1.11572	1.32135	1.25834	1.42578	1.35819	1.52281	1.45238
1080.62	0.215896	0.211441	0.57029	0.556256	0.859707	0.830863	1.12485	1.07802	1.27513	1.21487	1.37398	1.31021	1.46476	1.39808
1080.82	0.207048	0.201447	0.551598	0.537285	0.827858	0.799864	1.08338	1.0416	1.22506	1.17291	1.31807	1.26397	1.40204	1.34586
1081.02	0.198197	0.191958	0.532322	0.51896	0.794416	0.770023	1.04038	1.00643	1.17249	1.13241	1.25937	1.21939	1.33678	1.29564
1081.22	0.188848	0.182948	0.51219	0.501261	0.759282	0.741299	0.995536	0.972456	1.11806	1.09333	1.19946	1.17643	1.26939	1.24736
1081.42	0.179926	0.174393	0.49193	0.484167	0.724202	0.71365	0.951289	0.939643	1.06429	1.05561	1.1398	1.13502	1.20261	1.20092
1081.62	0.170622	0.166269	0.471777	0.467655	0.689108	0.687035	0.907159	0.90795	1.01145	1.0192	1.08167	1.09511	1.13779	1.15628
1081.82	0.161984	0.158557	0.452682	0.451708	0.655893	0.661415	0.865552	0.87734	0.962071	0.984068	1.02716	1.05664	1.07748	1.11334
1082.02	0.154002	0.151233	0.435094	0.436304	0.625326	0.636754	0.82752	0.847774	0.917279	0.950158	0.978088	1.01956	1.02335	1.07205
1082.22	0.14691	0.14428	0.419336	0.421427	0.598985	0.613015	0.794456	0.819218	0.879281	0.91743	0.936395	0.983823	0.97815	1.03235
1082.42	0.140235	0.137677	0.403825	0.407057	0.574739	0.590165	0.763369	0.791636	0.843368	0.885844	0.898554	0.949376	0.936755	0.994177
1082.62	0.134183	0.131408	0.389454	0.393177	0.552104	0.568169	0.73388	0.764997	0.809813	0.85536	0.862935	0.916174	0.898491	0.957466
1082.82	0.128329	0.125456	0.375549	0.379772	0.530418	0.546996	0.706294	0.739266	0.778146	0.825939	0.829805	0.884172	0.862742	0.922165
1083.02	0.122458	0.119804	0.362227	0.366824	0.50926	0.526615	0.679834	0.714414	0.748199	0.797543	0.798191	0.853327	0.829114	0.88822
1083.22	0.116814	0.114438	0.349548	0.354318	0.489665	0.506997	0.654473	0.69041	0.719772	0.770138	0.768369	0.823597	0.797439	0.855578
1083.42	0.111626	0.109343	0.336853	0.342238	0.470798	0.488112	0.630822	0.667226	0.692411	0.743689	0.73974	0.794941	0.767026	0.82419
1083.62	0.106955	0.104505	0.32516	0.330571	0.453178	0.469934	0.60858	0.644833	0.66696	0.718163	0.713187	0.767321	0.738402	0.794007
1083.82	0.102567	0.0999109	0.313858	0.319302	0.436661	0.452436	0.587249	0.623205	0.643938	0.693526	0.688789	0.7407	0.711382	0.764983
1084.02	0.0975028	0.0955492	0.30288	0.308418	0.420215	0.435593	0.566467	0.602314	0.621238	0.669749	0.664888	0.715041	0.685321	0.737074
1084.22	0.0935261	0.0914077	0.292246	0.297905	0.404469	0.419379	0.547211	0.582137	0.600212	0.646801	0.642432	0.690309	0.661379	0.710236
1084.42	0.089094	0.0874754	0.281745	0.287752	0.389381	0.403772	0.528711	0.562649	0.579505	0.624653	0.620555	0.666471	0.638438	0.684429
1084.62	0.0848025	0.0837417	0.271697	0.277944	0.37517	0.388749	0.510992	0.543826	0.560002	0.603278	0.599909	0.643495	0.616701	0.659613
1084.82	0.0811749	0.0801965	0.262355	0.268472	0.361918	0.374288	0.494257	0.525646	0.541623	0.582648	0.580125	0.621349	0.595529	0.635749
1085.02	0.0779295	0.0768304	0.253852	0.259322	0.348914	0.360368	0.479078	0.508086	0.524343	0.562738	0.561502	0.600004	0.575824	0.612802
1085.22	0.0744897	0.0736342	0.245273	0.250485	0.336206	0.346969	0.46437	0.491126	0.507716	0.543522	0.54415	0.579431	0.55652	0.590737
1085.42	0.0711303	0.0705994	0.237078	0.24195	0.324066	0.33407	0.450365	0.474745	0.492534	0.524977	0.527257	0.559601	0.538306	0.569518
1085.62	0.0675522	0.067718	0.229286	0.233706	0.311997	0.321655	0.436011	0.458923	0.477252	0.507078	0.511082	0.540487	0.520874	0.549114
1085.82	0.0646722	0.064982	0.22161	0.225743	0.300586	0.309704	0.423044	0.443641	0.46256	0.489803	0.495284	0.522065	0.504282	0.529494
1086.02	0.0620806	0.0623842	0.213877	0.218052	0.289512	0.2982	0.409881	0.42888	0.448299	0.473131	0.480002	0.504308	0.488206	0.510628
1086.22	0.0593509	0.0599175	0.206306	0.210624	0.279179	0.287126	0.397139	0.414624	0.434576	0.45704	0.465374	0.487194	0.47294	0.492485
1086.42	0.057206	0.0575755	0.199681	0.203449	0.270078	0.276466	0.386066	0.400854	0.422061	0.44151	0.452233	0.470698	0.458756	0.47504
1086.62	0.0550061	0.0553517	0.193029	0.196519	0.260814	0.266206	0.374585	0.387555	0.409569	0.426522	0.438702	0.454798	0.445117	0.458264
1086.82	0.0522721	0.0532402	0.186227	0.189826	0.251068	0.256329	0.362897	0.374709	0.396763	0.412057	0.425812	0.439473	0.431436	0.442132
1087.02	0.0503802	0.0512354	0.180129	0.183361	0.242295	0.246821	0.352247	0.362302	0.385262	0.398096	0.413388	0.424702	0.418408	0.42662
1087.22	0.0483424	0.0493318	0.174044	0.177117	0.234405	0.237669	0.341474	0.350318	0.3739	0.384622	0.40188	0.410465	0.406036	0.411704
1087.42	0.046392	0.0475243	0.168182	0.171085	0.226451	0.22886	0.331756	0.338744	0.362965	0.371618	0.390969	0.396742	0.394124	0.39736
1087.62	0.0450655	0.0458081	0.163024	0.16526	0.219025	0.22038	0.321842	0.327564	0.352527	0.359068	0.380762	0.383515	0.382836	0.383567
1087.82	0.0433317	0.0441786	0.157631	0.159634	0.211268	0.212217	0.311902	0.316767	0.34233	0.346955	0.370138	0.370767	0.371904	0.370304
1088.02	0.0417429	0.0426314	0.152279	0.154199	0.203805	0.20436	0.30233	0.306338	0.331765	0.335265	0.359356	0.358479	0.360979	0.35755
1088.22	0.0404979	0.0411623	0.14717	0.14895	0.196731	0.196797	0.293351	0.296265	0.321725	0.323982	0.349436	0.346636	0.351014	0.345286
1088.42	0.0385894	0.0397673	0.142027	0.14388	0.189541	0.189516	0.284268	0.286535	0.311922	0.313093	0.338896	0.33522	0.340976	0.333493
1088.62	0.0371345	0.0384429	0.13746	0.138984	0.183071	0.182508	0.275726	0.277138	0.302783	0.302584	0.329361	0.324217	0.331194	0.322153
1088.82	0.0357057	0.0371853	0.132886	0.134254	0.17683	0.175762	0.267699	0.268062	0.293865	0.292441	0.319813	0.313612	0.321383	0.311248
1089.02	0.0343165	0.0359912	0.128999	0.129686	0.170619	0.169269	0.260472	0.259295	0.285543	0.282652	0.311337	0.30339	0.312623	0.300761
1089.22	0.0331935	0.0348575	0.125012	0.125273	0.164853	0.163018	0.253222	0.250828	0.277784	0.273204	0.303296	0.293538	0.304156	0.290678
1089.42	0.0320809	0.0337809	0.121394	0.121012	0.159345	0.157001	0.246447	0.24265	0.270566	0.264086	0.295331	0.284042	0.296403	0.280982
1089.62	0.0307872	0.0327588	0.117534	0.116895	0.153804	0.15121	0.240004	0.234751	0.262881	0.255285	0.287618	0.274889	0.288926	0.271658
1089.82	0.0299251	0.0317883	0.113323	0.11292	0.148584	0.145635	0.233743	0.227122	0.255632	0.246792	0.279848	0.266067	0.281418	0.262692
1090.02	0.0289922	0.0308667	0.10953	0.10908	0.143268	0.140268	0.226986	0.219753	0.248904	0.238595	0.272666	0.257563	0.273972	0.25407
1090.22	0.0279103	0.0299918	0.106124	0.105371	0.13864	0.135102	0.221513	0.212636	0.242497	0.230684	0.265986	0.249367	0.266901	0.24578
1090.42	0.0266361	0.029161	0.102347	0.101788	0.13443	0.13013	0.215545	0.205761	0.235753	0.223049	0.259025	0.241468	0.26004	0.237808
1090.62	0.0252807	0.0283721	0.0985371	0.0983282	0.129777	0.125343	0.209335	0.199121	0.229136	0.21568	0.251948	0.233854	0.252936	0.230141
1090.82	0.0238854	0.0276231	0.0945141	0.0949862	0.125095	0.120736	0.203311	0.192708	0.223124	0.208567	0.245263	0.226515	0.246054	0.22277
1091.02	0.0231631	0.0269119	0.0917288	0.0917582	0.121521	0.116301	0.198036	0.186514	0.218059	0.201704	0.239163	0.219441	0.240193	0.215681
1091.22	0.0220523	0.0262367	0.088366	0.0886404	0.117183	0.112031	0.192202	0.180532	0.21219	0.195079	0.233263	0.212623	0.23434	0.208865
1091.42	0.0213661	0.0255955	0.0856561	0.0856291	0.113556	0.107922	0.187361	0.174753	0.206742	0.188685	0.227201	0.206052	0.228828	0.20231
1091.62	0.0209989	0.0249867	0.0827523	0.0827205	0.109827	0.103966	0.182021	0.169172	0.200906	0.182515	0.220814	0.199718	0.223286	0.196007
1091.82	0.0202646	0.0244087	0.0798993	0.0799112	0.106142	0.100158	0.176858	0.163781	0.195536	0.176559	0.214707	0.193613	0.217952	0.189946
1092.02	0.0199486	0.0238598	0.0774284	0.0771978	0.10276	0.0964931	0.172017	0.158575	0.190658	0.170812	0.209398	0.187728	0.212779	0.184118
1092.22	0.0195213	0.0233387	0.075127	0.074577	0.0996167	0.0929649	0.167178	0.153546	0.185871	0.165264	0.204612	0.182057	0.208075	0.178514
1092.42	0.0189681	0.0228439	0.0726246	0.0720456	0.0961955	0.0895686	0.162358	0.148689	0.181089	0.159911	0.199224	0.17659	0.202856	0.173124
1092.62	0.0187272	0.022374	0.0702053	0.0696007	0.0932305	0.0862995	0.157946	0.143997	0.176454	0.154744	0.194562	0.171321	0.198227	0.167942
1092.82	0.0183125	0.021928	0.0682247	0.0672392	0.0902865	0.0831526	0.153629	0.139466	0.172301	0.149757	0.190288	0.166242	0.193624	0.162959
1093.02	0.0178688	0.0215044	0.0664845	0.0649583	0.0875462	0.0801234	0.150031	0.13509	0.168165	0.144944	0.186127	0.161347	0.189894	0.158167
1093.22	0.0179305	0.0211022	0.0644823	0.0627552	0.0850623	0.0772076	0.145807	0.130862	0.16421	0.140299	0.182106	0.156629	0.185977	0.153559
1093.42	0.0182019	0.0207203	0.0627596	0.0606274	0.0830594	0.0744008	0.142493	0.12678	0.160552	0.135816	0.178714	0.152082	0.182874	0.149128
1093.62	0.0179885	0.0203577	0.0608707	0.0585721	0.0810092	0.071699	0.139275	0.122836	0.156793	0.131489	0.174991	0.147699	0.179081	0.144867
1093.82	0.0184377	0.0200135	0.0591954	0.0565871	0.0790539	0.0690983	0.136206	0.119027	0.153105	0.127313	0.171855	0.143474	0.175426	0.14077
1094.02	0.0184745	0.0196866	0.0574936	0.0546697	0.0769547	0.0665949	0.13296	0.115349	0.149575	0.123283	0.168818	0.139402	0.172066	0.13683
1094.22	0.0186635	0.0193762	0.0557279	0.0528178	0.0749339	0.0641851	0.130139	0.111795	0.146282	0.119393	0.165584	0.135477	0.168749	0.133042
1094.42	0.0180545	0.0190815	0.053636	0.0510292	0.0722516	0.0618655	0.126386	0.108363	0.142197	0.115639	0.161768	0.131694	0.164791	0.129399
1094.62	0.0178531	0.0188016	0.0522244	0.0493015	0.0704026	0.0596326	0.124132	0.105049	0.139292	0.112016	0.159407	0.128048	0.161532	0.125895
1094.82	0.0173776	0.0185359	0.0506969	0.0476329	0.0680494	0.0574833	0.121328	0.101847	0.135831	0.10852	0.156662	0.124533	0.158549	0.122527
1095.02	0.0172125	0.0182837	0.0502273	0.0460212	0.0664738	0.0554144	0.118847	0.0987546	0.133363	0.105145	0.154205	0.121146	0.155929	0.119287
1095.22	0.016962	0.0180441	0.0487259	0.0444645	0.0640548	0.0534229	0.116054	0.0957679	0.13002	0.101888	0.151282	0.117881	0.152465	0.116173
1095.42	0.0169631	0.0178167	0.0474824	0.0429609	0.0619201	0.0515058	0.11347	0.092883	0.127085	0.0987443	0.148059	0.114734	0.149541	0.113177
1095.62	0.0167437	0.0176007	0.045683	0.0415087	0.0600201	0.0496605	0.110658	0.0900967	0.124094	0.0957105	0.14512	0.111701	0.146387	0.110297
1095.82	0.0162219	0.0173957	0.0444291	0.040106	0.0577058	0.0478843	0.107847	0.0874055	0.120837	0.0927825	0.142105	0.108777	0.142942	0.107527
1096.02	0.0155556	0.017201	0.0424985	0.0387512	0.0553944	0.0461744	0.105003	0.0848062	0.118145	0.0899565	0.139136	0.105959	0.139385	0.104864
1096.22	0.0147278	0.0170161	0.0409256	0.0374426	0.053701	0.0445286	0.102129	0.0822956	0.115317	0.0872292	0.136025	0.103243	0.136227	0.102303
1096.42	0.0142074	0.0168406	0.0389499	0.0361787	0.0516481	0.0429443	0.0989722	0.0798707	0.11201	0.084597	0.132543	0.100625	0.132897	0.0998401
1096.62	0.0134633	0.0166739	0.0376097	0.034958	0.0499616	0.0414192	0.0963765	0.0775286	0.109469	0.0820565	0.12964	0.0981019	0.130104	0.097472
1096.82	0.0126748	0.0165157	0.0360073	0.0337789	0.0480651	0.0399512	0.0935759	0.0752664	0.106714	0.0796047	0.126697	0.0956698	0.126888	0.0951948
1097.02	0.0125582	0.0163655	0.0349639	0.03264	0.0467983	0.0385382	0.0913496	0.0730815	0.104273	0.0772383	0.123892	0.0933257	0.124988	0.093005
1097.22	0.0129531	0.0162228	0.0342134	0.03154	0.0457468	0.037178	0.0891723	0.0709711	0.102379	0.0749545	0.121472	0.0910663	0.122809	0.0908993
1097.42	0.013214	0.0160873	0.0333739	0.0304776	0.0448083	0.0358686	0.0875013	0.0689328	0.100643	0.0727504	0.119301	0.0888885	0.121016	0.0888745
1097.62	0.0125449	0.0159587	0.0326255	0.0294514	0.0437876	0.0346083	0.0858773	0.0669641	0.0984293	0.0706231	0.116347	0.0867895	0.11871	0.0869274
1097.82	0.0120381	0.0158366	0.0314586	0.0284603	0.0428321	0.0333951	0.0835005	0.0650626	0.0959131	0.06857	0.113549	0.0847663	0.116435	0.0850551
1098.02	0.0117561	0.0157206	0.0300706	0.027503	0.0419198	0.0322273	0.0811016	0.063226	0.0941743	0.0665885	0.110999	0.0828163	0.114597	0.0832547
1098.22	0.011657	0.0156105	0.0291773	0.0265783	0.0408646	0.0311031	0.0796161	0.0614521	0.0924025	0.0646761	0.10878	0.0809368	0.112684	0.0815234
1098.42	0.0114276	0.015506	0.0286648	0.0256852	0.0404873	0.0300211	0.078306	0.0597387	0.0906693	0.0628305	0.10722	0.0791252	0.110866	0.0798586
1098.62	0.0113625	0.0154067	0.0278624	0.0248226	0.0400252	0.0289795	0.0771681	0.0580838	0.0886186	0.0610491	0.106292	0.077379	0.109597	0.0782578
1098.82	0.0113305	0.0153125	0.0276098	0.0239895	0.0387671	0.0279769	0.0756562	0.0564855	0.0867736	0.0593299	0.104532	0.075696	0.108041	0.0767184
1099.02	0.0116814	0.015223	0.0270483	0.0231847	0.0380361	0.0270117	0.0744306	0.0549417	0.0855497	0.0576707	0.102754	0.0740738	0.10692	0.0752381
1099.22	0.0116659	0.015138	0.0265798	0.0224075	0.0369789	0.0260827	0.0725193	0.0534505	0.0837198	0.0560693	0.10143	0.0725103	0.105381	0.0738146
1099.42	0.0120708	0.0150573	0.0257878	0.0216568	0.0363695	0.0251884	0.0712487	0.0520103	0.0819349	0.0545238	0.0998987	0.0710033	0.104284	0.0724459
1099.62	0.0117364	0.0149807	0.0249465	0.0209316	0.0356535	0.0243276	0.0698645	0.0506193	0.0800481	0.0530322	0.098441	0.0695507	0.10238	0.0711296
1099.82	0.0114762	0.014908	0.0240864	0.0202313	0.0343076	0.023499	0.0683278	0.0492758	0.0780416	0.0515926	0.0967146	0.0681507	0.100386	0.069864
1100.02	0.0119048	0.0148389	0.0229639	0.0195548	0.033886	0.0227014	0.0671533	0.0479781	0.0771254	0.0502032	0.0954565	0.0668012	0.0990179	0.0686469
1100.22	0.0115672	0.0147733	0.0220103	0.0189015	0.0329458	0.0219336	0.0655921	0.0467247	0.0751785	0.0488623	0.0939229	0.0655006	0.0977415	0.0674765
1100.42	0.0120908	0.0147111	0.0217315	0.0182704	0.0322323	0.0211945	0.0645021	0.0455141	0.0735713	0.0475681	0.0931449	0.0642469	0.0966546	0.0663511
1100.62	0.0120599	0.014652	0.021277	0.0176609	0.0312508	0.0204831	0.0636312	0.0443448	0.0727057	0.0463191	0.0923928	0.0630386	0.095552	0.065269
1100.82	0.0120854	0.0145958	0.0204858	0.0170722	0.0301633	0.0197983	0.0621997	0.0432155	0.0712448	0.0451136	0.0910562	0.0618739	0.0943327	0.0642283
1101.02	0.0121974	0.0145425	0.0204933	0.0165035	0.0293768	0.0191392	0.0612947	0.0421247	0.0703443	0.0439502	0.089952	0.0607513	0.0933669	0.0632277
1101.22	0.0118968	0.0144919	0.0198315	0.0159543	0.0280562	0.0185047	0.060349	0.0410711	0.0692088	0.0428273	0.0885081	0.0596693	0.0916734	0.0622654
1101.42	0.0114382	0.0144439	0.019255	0.0154239	0.0270137	0.0178939	0.0590579	0.0400535	0.0676916	0.0417436	0.0867596	0.0586265	0.0899905	0.0613401
1101.62	0.0106448	0.0143982	0.0186697	0.0149115	0.0258298	0.0173059	0.0575905	0.0390706	0.0660725	0.0406977	0.0847951	0.0576213	0.0882842	0.0604504
1101.82	0.0105547	0.0143549	0.0182356	0.0144166	0.025344	0.01674	0.0561496	0.0381213	0.0648267	0.0396883	0.0829592	0.0566524	0.0866683	0.0595948
1102.02	0.010885	0.0143138	0.0179501	0.0139386	0.0249755	0.0161952	0.0554883	0.0372044	0.0641493	0.0387141	0.0820976	0.0557186	0.0858382	0.058772
1102.22	0.0111826	0.0142747	0.0178701	0.013477	0.0249343	0.0156708	0.055401	0.0363188	0.0638503	0.0377738	0.0812919	0.0548185	0.0849531	0.0579809
1102.42	0.0114195	0.0142376	0.0180313	0.013031	0.0248712	0.0151661	0.0548068	0.0354634	0.0633864	0.0368664	0.0804664	0.053951	0.0838713	0.0572201
1102.62	0.0113267	0.0142024	0.0170929	0.0126003	0.0238217	0.0146802	0.0538074	0.0346373	0.0622807	0.0359906	0.0796211	0.0531148	0.0829181	0.0564886
1102.82	0.0117793	0.014169	0.0173949	0.0121844	0.023704	0.0142124	0.0532717	0.0338393	0.0618311	0.0351453	0.0786429	0.0523088	0.0828797	0.0557851
1103.02	0.0120962	0.0141373	0.0171751	0.0117826	0.0238994	0.0137622	0.0526468	0.0330686	0.0614494	0.0343295	0.0779816	0.051532	0.082432	0.0551087
1103.22	0.0126053	0.0141071	0.0175634	0.0113945	0.0239369	0.0133288	0.0521695	0.0323242	0.0610171	0.0335422	0.0777168	0.0507832	0.0810479	0.0544582
1103.42	0.0130427	0.0140785	0.0170094	0.0110196	0.0241531	0.0129117	0.0519871	0.0316052	0.060599	0.0327823	0.077087	0.0500616	0.0802765	0.0538327
1103.62	0.0126307	0.0140513	0.016486	0.0106576	0.023455	0.0125101	0.0508607	0.0309107	0.0598145	0.0320489	0.0761549	0.0493659	0.0789148	0.0532312
1103.82	0.0126517	0.0140255	0.0161867	0.0103079	0.0233248	0.0121236	0.0502319	0.03024	0.0588237	0.0313411	0.0754799	0.0486955	0.0782654	0.0526528
1104.02	0.0131822	0.014001	0.0163526	0.00997016	0.0235141	0.0117515	0.0500396	0.0295921	0.0583303	0.030658	0.0749797	0.0480493	0.0778564	0.0520967
1104.22	0.0123437	0.0139778	0.0154868	0.00964393	0.0226467	0.0113933	0.0484926	0.0289664	0.0571137	0.0299987	0.0739211	0.0474264	0.0768924	0.0515618
1104.42	0.0126268	0.0139557	0.0151042	0.00932884	0.0219344	0.0110486	0.047905	0.028362	0.0563727	0.0293624	0.0733976	0.0468261	0.076537	0.0510476
1104.62	0.0122327	0.0139347	0.014273	0.00902451	0.021255	0.0107167	0.0467547	0.0277782	0.0553158	0.0287483	0.0721947	0.0462474	0.0758325	0.050553
1104.82	0.011279	0.0139148	0.0134474	0.00873056	0.0206834	0.0103973	0.0451771	0.0272144	0.0538516	0.0281557	0.0704709	0.0456897	0.074323	0.0500775
1105.02	0.0102991	0.0138959	0.0126627	0.00844665	0.0198831	0.0100898	0.0443532	0.0266698	0.0526192	0.0275837	0.0696815	0.0451521	0.0729159	0.0496202
1105.22	0.00997265	0.0138779	0.0118585	0.00817243	0.0187753	0.00979378	0.0433969	0.0261439	0.0515553	0.0270316	0.068627	0.0446339	0.0717941	0.0491805
1105.42	0.00967798	0.0138609	0.0110942	0.00790756	0.0180118	0.00950885	0.0421184	0.0256359	0.0501308	0.0264988	0.0674918	0.0441345	0.0711075	0.0487577
1105.62	0.00925278	0.0138447	0.0103497	0.00765174	0.0168947	0.00923459	0.0406141	0.0251452	0.0486118	0.0259845	0.0664235	0.0436532	0.0697687	0.0483511
1105.82	0.00937551	0.0138293	0.00999252	0.00740465	0.0169129	0.00897058	0.0400398	0.0246712	0.0478113	0.0254882	0.0659198	0.0431892	0.0694562	0.0479601
1106.02	0.00945748	0.0138147	0.00955521	0.00716599	0.016258	0.00871645	0.0393844	0.0242135	0.0472459	0.0250093	0.0652831	0.042742	0.069103	0.0475841
1106.22	0.00942303	0.0138009	0.00932047	0.00693548	0.015963	0.00847183	0.038825	0.0237714	0.0468088	0.024547	0.0647805	0.042311	0.0685533	0.0472226
1106.42	0.00963636	0.0137877	0.0090976	0.00671283	0.015417	0.00823636	0.0378081	0.0233443	0.0460273	0.0241008	0.0639767	0.0418955	0.0681132	0.0468749
1106.62	0.00978285	0.0137752	0.00859649	0.00649779	0.0149463	0.0080097	0.0369312	0.0229319	0.0451379	0.0236702	0.0635748	0.0414951	0.0677718	0.0465406
1106.82	0.0104679	0.0137634	0.00888279	0.00629008	0.0151686	0.00779151	0.0367343	0.0225335	0.0447819	0.0232546	0.0628223	0.0411091	0.0677576	0.0462192
1107.02	0.0108435	0.0137521	0.00864784	0.00608946	0.0152623	0.00758149	0.036826	0.0221487	0.0443591	0.0228536	0.0625977	0.0407371	0.0667055	0.04591
1107.22	0.0110771	0.0137414	0.00868494	0.0058957	0.0151686	0.00737933	0.0364002	0.0217771	0.0442582	0.0224664	0.0623111	0.0403785	0.0658445	0.0456128
1107.42	0.0107709	0.0137313	0.00854191	0.00570854	0.0153819	0.00718472	0.0356102	0.0214181	0.0441209	0.0220929	0.0620118	0.0400329	0.0656477	0.0453269
1107.62	0.00996613	0.0137216	0.00842465	0.00552777	0.0151038	0.0069974	0.0348552	0.0210714	0.0431959	0.0217323	0.0607649	0.0396998	0.0649655	0.0450521
1107.82	0.00951424	0.0137125	0.00845945	0.00535317	0.0150268	0.00681709	0.0345194	0.0207366	0.0426334	0.0213843	0.0600431	0.0393788	0.0642949	0.0447878
1108.02	0.00931162	0.0137038	0.00827108	0.00518454	0.0148107	0.00664352	0.0341632	0.0204131	0.0423787	0.0210484	0.0591777	0.0390693	0.0638225	0.0445336
1108.22	0.00880077	0.0136955	0.00789359	0.00502165	0.0144026	0.00647644	0.0333234	0.0201007	0.0421319	0.0207243	0.0581831	0.038771	0.0633057	0.0442892
1108.42	0.00844571	0.0136877	0.00785891	0.00486433	0.0139104	0.00631561	0.0332955	0.019799	0.0415319	0.0204114	0.0570679	0.0384835	0.0630243	0.0440542
1108.62	0.00794864	0.0136803	0.00815661	0.00471238	0.0140972	0.0061608	0.0327886	0.0195076	0.0409822	0.0201095	0.0566039	0.0382064	0.0626485	0.0438282
1108.82	0.00771404	0.0136732	0.00796383	0.00456561	0.0140231	0.00601178	0.0326635	0.0192261	0.040498	0.0198181	0.056029	0.0379393	0.0617288	0.0436109
1109.02	0.00811559	0.0136665	0.00799856	0.00442385	0.0138784	0.00586834	0.0330229	0.0189542	0.040113	0.0195369	0.0561052	0.0376819	0.0617048	0.043402
1109.22	0.00895887	0.0136601	0.00807188	0.00428693	0.0135655	0.00573026	0.0329297	0.0186916	0.0397532	0.0192654	0.0555561	0.0374338	0.0617143	0.043201
1109.42	0.00919684	0.0136541	0.00782514	0.00415469	0.0132029	0.00559735	0.0321752	0.018438	0.0391521	0.0190035	0.0550288	0.0371946	0.0614357	0.0430078
1109.62	0.0093973	0.0136483	0.00780582	0.00402696	0.0129441	0.00546941	0.0319509	0.018193	0.038722	0.0187507	0.0548331	0.0369641	0.0610686	0.042822
1109.82	0.0100199	0.0136429	0.0080463	0.00390358	0.0131961	0.00534625	0.032317	0.0179564	0.0388886	0.0185066	0.0548614	0.0367419	0.0617638	0.0426433
1110.02	0.01078	0.0136377	0.00831282	0.00378442	0.0130247	0.0052277	0.0317376	0.0177279	0.038727	0.0182711	0.0544866	0.0365277	0.0615755	0.0424715
1110.22	0.0111318	0.0136328	0.00824667	0.00366933	0.0131108	0.00511359	0.0313066	0.0175072	0.0382542	0.0180439	0.0545719	0.0363213	0.0613326	0.0423063
1110.42	0.0118577	0.0136281	0.00855568	0.00355816	0.0130019	0.00500375	0.0311906	0.017294	0.0381106	0.0178245	0.0542616	0.0361224	0.061285	0.0421474
1110.62	0.0118803	0.0136237	0.00849065	0.00345079	0.0130428	0.00489801	0.0311164	0.0170881	0.0374453	0.0176128	0.0540452	0.0359306	0.0611281	0.0419947
1110.82	0.0122861	0.0136195	0.00850637	0.00334708	0.0132746	0.00479623	0.0312319	0.0168892	0.0374639	0.0174085	0.0537816	0.0357458	0.0611434	0.0418478
1111.02	0.0120768	0.0136155	0.00804017	0.00324691	0.0132199	0.00469826	0.0314121	0.0166971	0.0370081	0.0172113	0.0539115	0.0355676	0.0607132	0.0417065
1111.22	0.0112587	0.0136117	0.00758408	0.00315017	0.0127668	0.00460395	0.0302612	0.0165116	0.0365314	0.0170209	0.0538802	0.0353959	0.0598466	0.0415707
1111.42	0.0108127	0.0136081	0.00721631	0.00305672	0.0124098	0.00451317	0.0299107	0.0163324	0.0359215	0.0168373	0.0536874	0.0352304	0.0589703	0.04144
1111.62	0.0099053	0.0136047	0.00640821	0.00296646	0.0119666	0.00442579	0.0295723	0.0161593	0.035093	0.01666	0.0528713	0.0350709	0.058129	0.0413145
1111.82	0.00965965	0.0136014	0.00618422	0.00287929	0.0117232	0.00434167	0.0293649	0.0159921	0.0345973	0.0164889	0.053072	0.0349172	0.0573423	0.0411937
1112.02	0.00920402	0.0135984	0.00591435	0.00279508	0.011771	0.0042607	0.0294603	0.0158306	0.0342603	0.0163238	0.0531355	0.034769	0.0571738	0.0410775
1112.22	0.00940831	0.0135954	0.0061791	0.00271376	0.0114868	0.00418276	0.0297054	0.0156747	0.0343615	0.0161644	0.0531782	0.0346261	0.0568237	0.0409658
1112.42	0.00877994	0.0135926	0.00599906	0.00263521	0.0109191	0.00410774	0.0295865	0.015524	0.0339853	0.0160106	0.0529345	0.0344884	0.0564955	0.0408584
1112.62	0.00883103	0.01359	0.00571995	0.00255934	0.0109999	0.00403552	0.0293994	0.0153786	0.033575	0.0158621	0.053164	0.0343557	0.0561087	0.0407552
1112.82	0.00914736	0.0135875	0.00577053	0.00248606	0.0109742	0.00396601	0.0296214	0.015238	0.0334658	0.0157188	0.0526302	0.0342278	0.0559632	0.0406559
1113.02	0.00972514	0.0135851	0.00594121	0.00241528	0.0108524	0.00389909	0.0297091	0.0151023	0.0336086	0.0155806	0.052303	0.0341046	0.056341	0.0405604
1113.22	0.00974812	0.0135829	0.00617976	0.00234691	0.0107597	0.00383468	0.0291301	0.0149712	0.0337102	0.0154471	0.0517169	0.0339857	0.0563878	0.0404686
1113.42	0.00955622	0.0135807	0.00616561	0.00228088	0.0102159	0.00377268	0.0283854	0.0148446	0.0339287	0.0153183	0.0512545	0.0338712	0.0563647	0.0403803
1113.62	0.00999293	0.0135787	0.00628939	0.00221711	0.0101695	0.003713	0.0282835	0.0147223	0.0340294	0.015194	0.0511341	0.0337608	0.0569573	0.0402954
1113.82	0.0103803	0.0135768	0.0062048	0.00215551	0.00991545	0.00365555	0.0276778	0.0146042	0.0341163	0.0150741	0.0505903	0.0336544	0.0573043	0.0402137
1114.02	0.0104918	0.0135749	0.00638265	0.00209601	0.00975471	0.00360024	0.0268295	0.0144901	0.0340213	0.0149583	0.0505048	0.0335519	0.057201	0.0401352
1114.22	0.00998166	0.0135732	0.00605617	0.00203854	0.00938968	0.00354701	0.0262866	0.0143799	0.0335785	0.0148465	0.0498885	0.033453	0.0568989	0.0400597
1114.42	0.0101576	0.0135715	0.00642672	0.00198304	0.00951639	0.00349577	0.0263358	0.0142735	0.0332101	0.0147387	0.0496516	0.0333577	0.0572137	0.0399871
1114.62	0.0100453	0.0135699	0.00624798	0.00192943	0.00980862	0.00344645	0.0260717	0.0141707	0.0329827	0.0146346	0.0495507	0.0332659	0.0572343	0.0399173
1114.82	0.0105363	0.0135684	0.00656788	0.00187765	0.010276	0.00339897	0.0260403	0.0140714	0.0329639	0.0145341	0.0496213	0.0331774	0.057368	0.0398502
1115.02	0.0103607	0.013567	0.00645497	0.00182763	0.0105736	0.00335326	0.0256996	0.0139755	0.0328761	0.0144372	0.0499129	0.0330921	0.0570693	0.0397856
1115.22	0.0102747	0.0135657	0.00660833	0.00177933	0.0103277	0.00330927	0.0248753	0.0138828	0.0324844	0.0143436	0.0494371	0.0330099	0.0563686	0.0397235
1115.42	0.0107965	0.0135644	0.00675608	0.00173267	0.0104973	0.00326692	0.0250737	0.0137934	0.0326231	0.0142533	0.0493155	0.0329306	0.0561339	0.0396638
1115.62	0.0106394	0.0135632	0.00674643	0.0016876	0.0105499	0.00322616	0.0248424	0.013707	0.0325375	0.0141661	0.049118	0.0328542	0.0560274	0.0396064
1115.82	0.0106319	0.0135621	0.00695401	0.00164408	0.0108555	0.00318692	0.0245583	0.0136235	0.0323137	0.014082	0.04956	0.0327806	0.0558186	0.0395513
1116.02	0.0109671	0.013561	0.00710272	0.00160204	0.0111607	0.00314915	0.0251097	0.0135429	0.032385	0.0140008	0.0495541	0.0327096	0.0556886	0.0394982
1116.22	0.0111136	0.0135599	0.00726398	0.00156143	0.0112216	0.00311279	0.0247035	0.013465	0.0322844	0.0139225	0.049419	0.0326412	0.0553236	0.0394471
1116.42	0.0105538	0.0135589	0.00706704	0.00152221	0.0113161	0.0030778	0.0243675	0.0133898	0.0317749	0.0138468	0.0486532	0.0325753	0.0547368	0.0393981
1116.62	0.0105195	0.013558	0.00707992	0.00148433	0.0113169	0.00304411	0.0243556	0.0133172	0.031347	0.0137739	0.0482194	0.0325117	0.0541916	0.0393509
1116.82	0.0105303	0.0135571	0.00734027	0.00144774	0.0111043	0.00301168	0.0241313	0.013247	0.0312513	0.0137034	0.047614	0.0324505	0.0541978	0.0393055
1117.02	0.0105096	0.0135563	0.00750885	0.0014124	0.0108589	0.00298046	0.0244841	0.0131793	0.031274	0.0136354	0.0474762	0.0323914	0.0539581	0.0392619
1117.22	0.00990338	0.0135555	0.00749508	0.00137826	0.0106473	0.00295042	0.0245049	0.0131138	0.031048	0.0135698	0.047137	0.0323345	0.0537347	0.0392199
1117.42	0.00988824	0.0135547	0.00717117	0.0013453	0.00968711	0.00292149	0.024498	0.0130506	0.0309733	0.0135065	0.0467762	0.0322797	0.053491	0.0391795
1117.62	0.0100833	0.013554	0.00711277	0.00131345	0.0095013	0.00289365	0.0246707	0.0129896	0.0307856	0.0134454	0.0468857	0.0322268	0.0537182	0.0391407
1117.82	0.00990445	0.0135533	0.00694934	0.0012827	0.00930616	0.00286685	0.0243174	0.0129306	0.0304786	0.0133864	0.0467585	0.0321759	0.0534719	0.0391034
1118.02	0.00997202	0.0135526	0.00712944	0.00125299	0.00903375	0.00284105	0.0244708	0.0128736	0.0298844	0.0133295	0.0466438	0.0321268	0.0533837	0.0390675
1118.22	0.00968471	0.013552	0.00670706	0.0012243	0.0087063	0.00281622	0.0248232	0.0128186	0.0296043	0.0132745	0.046261	0.0320794	0.0530149	0.039033
1118.42	0.00986358	0.0135514	0.00695525	0.00119658	0.00879168	0.00279232	0.0247752	0.0127655	0.0292309	0.0132215	0.0468338	0.0320338	0.0531172	0.0389999
1118.62	0.00976695	0.0135509	0.00666406	0.00116981	0.00856111	0.00276931	0.0241321	0.0127142	0.0291738	0.0131703	0.0463953	0.0319898	0.0528179	0.038968
1118.82	0.00982481	0.0135503	0.00677018	0.00114396	0.00834994	0.00274716	0.0237268	0.0126646	0.0289213	0.0131209	0.046221	0.0319474	0.0527843	0.0389373
1119.02	0.00983462	0.0135498	0.00642949	0.00111899	0.00838596	0.00272584	0.0233683	0.0126167	0.0293364	0.0130732	0.0460246	0.0319066	0.0525547	0.0389078
1119.22	0.00987769	0.0135494	0.0060874	0.00109487	0.00797348	0.00270532	0.0229058	0.0125705	0.0292246	0.0130273	0.0453528	0.0318672	0.0523758	0.0388794
1119.42	0.00988355	0.0135489	0.00555511	0.00107157	0.00762933	0.00268556	0.0225	0.0125258	0.0291271	0.0129828	0.0449531	0.0318293	0.0521898	0.0388522
1119.62	0.00938978	0.0135485	0.00490036	0.00104907	0.00704808	0.00266655	0.0216902	0.0124827	0.028494	0.01294	0.0446825	0.0317927	0.0518368	0.0388259
1119.82	0.00936956	0.0135481	0.00429929	0.00102734	0.00651698	0.00264824	0.021132	0.012441	0.0277342	0.0128986	0.0440427	0.0317574	0.0512216	0.0388007
1120.02	0.00980274	0.0135477	0.00412018	0.00100635	0.00663741	0.00263063	0.0207907	0.0124008	0.0270949	0.0128587	0.043518	0.0317234	0.0507908	0.0387764
1120.22	0.0094613	0.0135473	0.00380157	0.00098607	0.00647968	0.00261366	0.0196191	0.0123619	0.0263665	0.0128202	0.0433998	0.0316907	0.0498325	0.0387531
1120.42	0.00960293	0.013547	0.00394721	0.00096649	0.00625202	0.00259734	0.0196396	0.0123243	0.0259469	0.012783	0.0430647	0.0316591	0.0493267	0.0387307
1120.62	0.00949857	0.0135466	0.00412923	0.00094758	0.00599846	0.00258162	0.0196324	0.0122881	0.0259054	0.0127471	0.0435562	0.0316287	0.0492739	0.0387091
1120.82	0.00955965	0.0135463	0.00414618	0.00092931	0.00597088	0.0025665	0.0200358	0.0122531	0.025682	0.0127125	0.0436365	0.0315993	0.0486217	0.0386884
1121.02	0.00954282	0.013546	0.00417705	0.00091166	0.0061639	0.00255193	0.0210181	0.0122192	0.0256813	0.0126791	0.0438854	0.0315711	0.0482599	0.0386685
1121.22	0.00979216	0.0135457	0.00428278	0.00089462	0.00661132	0.00253792	0.0218067	0.0121866	0.0258351	0.0126468	0.044247	0.0315438	0.0488744	0.0386493
1121.42	0.010326	0.0135455	0.00411248	0.00087816	0.00685862	0.00252443	0.0223732	0.012155	0.026137	0.0126157	0.0442043	0.0315175	0.0491954	0.0386309
1121.62	0.0104226	0.0135452	0.00431698	0.00086226	0.00758518	0.00251144	0.022871	0.0121245	0.0261415	0.0125856	0.0441664	0.0314922	0.0495358	0.0386131
1121.82	0.0105007	0.013545	0.00448128	0.0008469	0.00791521	0.00249894	0.0227498	0.0120951	0.0261606	0.0125566	0.0439726	0.0314678	0.0496806	0.0385961
1122.02	0.0107341	0.0135447	0.00446241	0.00083207	0.00784932	0.0024869	0.0234737	0.0120666	0.0262622	0.0125286	0.0437427	0.0314443	0.0497889	0.0385797
1122.22	0.0106519	0.0135445	0.00468315	0.00081774	0.00810592	0.00247532	0.0235815	0.0120392	0.0266726	0.0125016	0.0439864	0.0314216	0.0498245	0.0385639
1122.42	0.0111665	0.0135443	0.00530354	0.00080391	0.00874235	0.00246417	0.0234343	0.0120126	0.0269801	0.0124756	0.0441738	0.0313998	0.0501034	0.0385487
1122.62	0.0112847	0.0135441	0.00535727	0.00079054	0.00852677	0.00245343	0.0231977	0.011987	0.0270695	0.0124504	0.0433359	0.0313787	0.0500248	0.0385342
1122.82	0.0109462	0.0135439	0.00548129	0.00077763	0.008964	0.0024431	0.0236455	0.0119623	0.0271287	0.0124261	0.0433235	0.0313584	0.0500093	0.0385202
1123.02	0.0106077	0.0135437	0.0051174	0.00076516	0.00955305	0.00243316	0.0236292	0.0119384	0.0272826	0.0124027	0.0428176	0.0313389	0.050116	0.0385067
1123.22	0.0106079	0.0135436	0.00494844	0.00075312	0.00946815	0.00242358	0.0232573	0.0119153	0.0270558	0.0123801	0.0426164	0.03132	0.0502031	0.0384937
1123.42	0.0105749	0.0135434	0.00448977	0.00074149	0.00917311	0.00241437	0.0227061	0.011893	0.0263865	0.0123582	0.0418364	0.0313018	0.0499168	0.0384812
1123.62	0.0101445	0.0135433	0.00425372	0.00073026	0.00872106	0.0024055	0.0224485	0.0118715	0.02578	0.0123371	0.0415235	0.0312843	0.0494685	0.0384693
1123.82	0.0101364	0.0135431	0.00429011	0.0007194	0.00848273	0.00239696	0.022072	0.0118507	0.0251909	0.0123168	0.0410931	0.0312674	0.0492761	0.0384577
1124.02	0.0105036	0.013543	0.00448955	0.00070892	0.00878731	0.00238874	0.0216301	0.0118306	0.0249456	0.0122972	0.0413489	0.0312512	0.0489528	0.0384466
1124.22	0.0105835	0.0135429	0.00461966	0.0006988	0.00807417	0.00238083	0.0216032	0.0118112	0.0248233	0.0122782	0.0415289	0.0312355	0.0485704	0.038436
1124.42	0.0104214	0.0135427	0.00464514	0.00068902	0.00729226	0.00237321	0.0214891	0.0117924	0.024859	0.01226	0.0416329	0.0312204	0.0484678	0.0384257
1124.62	0.010006	0.0135426	0.00436153	0.00067958	0.00663502	0.00236588	0.0210265	0.0117743	0.0247587	0.0122423	0.041545	0.0312058	0.0480334	0.0384159
1124.82	0.0099009	0.0135425	0.00442435	0.00067046	0.00669629	0.00235882	0.0212831	0.0117568	0.0246451	0.0122253	0.0413503	0.0311917	0.0477284	0.0384064
1125.02	0.00939292	0.0135424	0.00433533	0.00066165	0.00640594	0.00235203	0.0215386	0.0117399	0.0248571	0.0122089	0.0409314	0.0311782	0.0475918	0.0383973
1125.22	0.00931501	0.0135423	0.00410368	0.00065314	0.0064317	0.00234549	0.0212045	0.0117236	0.024827	0.012193	0.0409246	0.0311651	0.0480227	0.0383885
1125.42	0.00869165	0.0135422	0.00314487	0.00064492	0.00605992	0.0023392	0.0204491	0.0117079	0.0246802	0.0121777	0.0403642	0.0311526	0.0473447	0.0383801
1125.62	0.00856185	0.0135421	0.00324903	0.00063698	0.00598241	0.00233314	0.0203304	0.0116927	0.0248812	0.0121629	0.0405199	0.0311404	0.0475012	0.038372
1125.82	0.00891736	0.013542	0.00314189	0.00062931	0.00569107	0.00232731	0.0202002	0.011678	0.0250514	0.0121487	0.0411479	0.0311288	0.0477758	0.0383642
1126.02	0.00900893	0.0135419	0.00282047	0.00062191	0.00579391	0.00232169	0.0202915	0.0116638	0.0250985	0.0121349	0.0414636	0.0311175	0.0475532	0.0383567
1126.22	0.00927362	0.0135418	0.00297198	0.00061475	0.00589045	0.00231629	0.0205161	0.0116501	0.0252149	0.0121216	0.0419723	0.0311066	0.0477413	0.0383495
1126.42	0.0100036	0.0135418	0.00330364	0.00060784	0.00640826	0.00231109	0.0206703	0.0116368	0.0255364	0.0121088	0.0421616	0.0310962	0.0478278	0.0383426
1126.62	0.0100292	0.0135417	0.00333541	0.00060117	0.00637391	0.00230608	0.0207035	0.011624	0.02516	0.0120964	0.0422018	0.0310861	0.0477356	0.0383359
1126.82	0.00968048	0.0135416	0.00315066	0.00059473	0.0070078	0.00230126	0.0208426	0.0116117	0.0244988	0.0120845	0.0420854	0.0310764	0.0479213	0.0383295
1127.02	0.0101584	0.0135416	0.00313938	0.0005885	0.00739846	0.00229662	0.0206122	0.0115997	0.0241364	0.012073	0.0420436	0.031067	0.0481628	0.0383234
1127.22	0.0111524	0.0135415	0.00360323	0.00058249	0.00759402	0.00229216	0.0211017	0.0115882	0.0238326	0.0120619	0.0424893	0.031058	0.0483786	0.0383174
1127.42	0.0109732	0.0135415	0.00332866	0.00057668	0.00770608	0.00228786	0.0205812	0.0115771	0.0232296	0.0120511	0.0419657	0.0310493	0.0477965	0.0383117
1127.62	0.0108758	0.0135414	0.00340186	0.00057107	0.00793564	0.00228372	0.0205332	0.0115663	0.0227145	0.0120408	0.0417594	0.0310409	0.0477434	0.0383063
1127.82	0.0110598	0.0135414	0.00343513	0.00056565	0.00830902	0.00227974	0.0201572	0.0115559	0.022565	0.0120308	0.0414635	0.0310328	0.0479525	0.038301
1128.02	0.0110917	0.0135413	0.00310684	0.00056042	0.00801461	0.0022759	0.0199999	0.0115459	0.0223191	0.0120211	0.0409491	0.031025	0.0473296	0.0382959
1128.22	0.0112653	0.0135413	0.00321017	0.00055536	0.0079816	0.00227221	0.0202126	0.0115362	0.0221145	0.0120118	0.0409863	0.0310175	0.0477299	0.0382911
1128.42	0.0110083	0.0135412	0.00379165	0.00055048	0.00814638	0.00226866	0.0201301	0.0115269	0.0224795	0.0120028	0.0409079	0.0310102	0.0478315	0.0382864
1128.62	0.011026	0.0135412	0.00434284	0.00054577	0.00839143	0.00226524	0.0197421	0.0115178	0.0225798	0.0119941	0.0405333	0.0310033	0.0478191	0.0382819
1128.82	0.0108016	0.0135411	0.00513719	0.00054121	0.00860725	0.00226195	0.0197356	0.0115091	0.0230557	0.0119858	0.0404533	0.0309965	0.0483699	0.0382775
1129.02	0.0105182	0.0135411	0.00531609	0.00053681	0.00858491	0.00225878	0.0197585	0.0115007	0.0235817	0.0119777	0.0400227	0.0309901	0.04813	0.0382734
1129.22	0.0105974	0.0135411	0.00524861	0.00053257	0.00868507	0.00225573	0.0192982	0.0114925	0.0236315	0.0119699	0.0400629	0.0309838	0.0481712	0.0382694
1129.42	0.0103056	0.013541	0.00503709	0.00052846	0.00816963	0.00225279	0.0193079	0.0114847	0.0237343	0.0119624	0.0397156	0.0309778	0.0480295	0.0382655
1129.62	0.0109326	0.013541	0.00541585	0.0005245	0.0083836	0.00224997	0.0197354	0.0114771	0.0240906	0.0119551	0.0404068	0.030972	0.0484322	0.0382618
1129.82	0.0108664	0.013541	0.00496811	0.00052067	0.0079808	0.00224725	0.0195162	0.0114697	0.0242654	0.0119481	0.0408546	0.0309664	0.0482671	0.0382583
1130.02	0.010896	0.0135409	0.00468895	0.00051697	0.00780957	0.00224463	0.0191732	0.0114626	0.0244651	0.0119413	0.0405965	0.030961	0.0478581	0.0382548
1130.22	0.0107216	0.0135409	0.00444509	0.0005134	0.00734844	0.00224211	0.0188073	0.0114558	0.0247098	0.0119348	0.0406665	0.0309558	0.0474297	0.0382516
1130.42	0.0104839	0.0135409	0.00417501	0.00050995	0.00713205	0.00223968	0.0182833	0.0114492	0.0242476	0.0119285	0.0405906	0.0309508	0.0472103	0.0382484
1130.62	0.0104225	0.0135409	0.00434845	0.00050662	0.00728493	0.00223734	0.0187487	0.0114428	0.0242972	0.0119224	0.0408555	0.0309459	0.0472114	0.0382453
1130.82	0.0103149	0.0135408	0.00412917	0.0005034	0.00713396	0.0022351	0.0185581	0.0114366	0.0236482	0.0119165	0.0406725	0.0309413	0.0468374	0.0382424
1131.02	0.010132	0.0135408	0.00410721	0.00050029	0.0062084	0.00223293	0.017798	0.0114307	0.0230074	0.0119109	0.04065	0.0309368	0.0458932	0.0382396
1131.22	0.0101396	0.0135408	0.00409294	0.00049729	0.00590917	0.00223085	0.0174402	0.0114249	0.0226089	0.0119054	0.0403657	0.0309325	0.0450622	0.0382369
1131.42	0.00940045	0.0135408	0.00331838	0.00049439	0.00533287	0.00222884	0.0165986	0.0114193	0.0218172	0.0119001	0.0394946	0.0309283	0.0439687	0.0382343
1131.62	0.00922696	0.0135408	0.00322376	0.00049159	0.00553193	0.00222691	0.0164744	0.011414	0.0212879	0.011895	0.039071	0.0309243	0.0438102	0.0382318
1131.82	0.00923059	0.0135407	0.00299747	0.00048888	0.00525562	0.00222505	0.0163258	0.0114088	0.0207306	0.0118901	0.0386774	0.0309204	0.0435286	0.0382294
1132.02	0.00930081	0.0135407	0.00271187	0.00048627	0.00508779	0.00222327	0.0165399	0.0114038	0.0200891	0.0118854	0.0387365	0.0309167	0.0435395	0.0382271
1132.22	0.00970572	0.0135407	0.00298004	0.00048375	0.00530228	0.00222154	0.016981	0.0113989	0.0201037	0.0118808	0.0388342	0.0309131	0.044011	0.0382248
1132.42	0.00922204	0.0135407	0.00303698	0.00048131	0.00483132	0.00221989	0.0166489	0.0113943	0.0200603	0.0118764	0.0381754	0.0309096	0.0435676	0.0382227
1132.62	0.00882966	0.0135407	0.00315913	0.00047896	0.00445385	0.00221829	0.0162683	0.0113898	0.0198102	0.0118721	0.0377866	0.0309063	0.043294	0.0382206
1132.82	0.00874331	0.0135407	0.00301	0.00047668	0.00431119	0.00221676	0.0161488	0.0113854	0.0199074	0.011868	0.037368	0.0309031	0.0433919	0.0382187
1133.02	0.00853142	0.0135406	0.0029985	0.00047449	0.00438322	0.00221528	0.0164951	0.0113812	0.0204282	0.011864	0.0372898	0.0309	0.0436571	0.0382168
1133.22	0.00831392	0.0135406	0.00260919	0.00047236	0.00371838	0.00221385	0.0166222	0.0113771	0.0202607	0.0118602	0.037077	0.030897	0.0433279	0.0382149
1133.42	0.00871375	0.0135406	0.00269308	0.00047031	0.00397861	0.00221249	0.0170369	0.0113732	0.0203395	0.0118565	0.0373802	0.0308941	0.0434268	0.0382132
1133.62	0.00911885	0.0135406	0.00285968	0.00046834	0.00450446	0.00221117	0.0172626	0.0113694	0.0207908	0.0118529	0.0380839	0.0308913	0.0437731	0.0382115
1133.82	0.00857749	0.0135406	0.00217348	0.00046642	0.00416974	0.0022099	0.017132	0.0113658	0.0210232	0.0118495	0.0377038	0.0308886	0.0435635	0.0382098
1134.02	0.00852252	0.0135406	0.00167115	0.00046458	0.00410054	0.00220868	0.0169747	0.0113622	0.0210931	0.0118461	0.0373305	0.030886	0.0434727	0.0382083
1134.22	0.00799037	0.0135406	0.0009717	0.00046279	0.00416448	0.0022075	0.0166928	0.0113588	0.0208055	0.0118429	0.0372416	0.0308835	0.0433141	0.0382068
1134.42	0.00826754	0.0135406	0.00065061	0.00046107	0.00455824	0.00220637	0.0171631	0.0113555	0.0212068	0.0118398	0.0373726	0.0308811	0.0438759	0.0382053
1134.62	0.00946619	0.0135406	0.00139237	0.00045941	0.00527478	0.00220528	0.017949	0.0113523	0.0219865	0.0118368	0.0381737	0.0308788	0.0442156	0.0382039
1134.82	0.00962262	0.0135406	0.00127023	0.0004578	0.00518773	0.00220423	0.0174757	0.0113492	0.0218193	0.011834	0.0381992	0.0308766	0.0440844	0.0382026
1135.02	0.00941305	0.0135405	0.00102482	0.00045625	0.00489245	0.00220322	0.0170377	0.0113463	0.021454	0.0118312	0.0376911	0.0308745	0.0435698	0.0382013
1135.22	0.00974926	0.0135405	0.00093386	0.00045475	0.00573966	0.00220225	0.0171449	0.0113434	0.0216114	0.0118285	0.0378106	0.0308724	0.0436816	0.0382001
1135.42	0.00965134	0.0135405	0.00104562	0.0004533	0.00596076	0.00220131	0.0172089	0.0113406	0.0215802	0.0118259	0.0375448	0.0308704	0.043897	0.0381989
1135.62	0.010465	0.0135405	0.00184593	0.0004519	0.00705913	0.00220041	0.0171137	0.0113379	0.0219583	0.0118234	0.038034	0.0308685	0.0445284	0.0381977
1135.82	0.0107011	0.0135405	0.00160236	0.00045055	0.00680568	0.00219955	0.0168818	0.0113353	0.0214486	0.011821	0.0379959	0.0308666	0.0447679	0.0381966
1136.02	0.0110809	0.0135405	0.00202461	0.00044925	0.007064	0.00219871	0.0170751	0.0113328	0.0212659	0.0118186	0.0384141	0.0308648	0.0454991	0.0381956
1136.22	0.0110316	0.0135405	0.00252802	0.00044799	0.00682403	0.00219791	0.0174362	0.0113304	0.0213011	0.0118164	0.0380853	0.0308631	0.0456492	0.0381946
1136.42	0.0108298	0.0135405	0.0027009	0.00044677	0.00666172	0.00219713	0.017497	0.0113281	0.0210665	0.0118142	0.0380527	0.0308614	0.0452715	0.0381936
1136.62	0.0108897	0.0135405	0.00315615	0.0004456	0.00661084	0.00219639	0.0171281	0.0113258	0.021216	0.0118121	0.0382724	0.0308599	0.0452782	0.0381927
1136.82	0.0115331	0.0135405	0.00326168	0.00044446	0.0068977	0.00219567	0.0170727	0.0113237	0.0211124	0.0118101	0.0387702	0.0308583	0.0456097	0.0381917
1137.02	0.0117606	0.0135405	0.00362507	0.00044336	0.00701095	0.00219498	0.0173368	0.0113216	0.021678	0.0118081	0.0394194	0.0308568	0.0460756	0.0381909
1137.22	0.0122276	0.0135405	0.00368467	0.00044231	0.00705121	0.00219432	0.0174308	0.0113195	0.0214259	0.0118063	0.0395886	0.0308554	0.0457747	0.03819
1137.42	0.0124231	0.0135405	0.00386534	0.00044128	0.00720954	0.00219368	0.0176995	0.0113176	0.021029	0.0118044	0.039364	0.030854	0.0455355	0.0381892
1137.62	0.0116751	0.0135405	0.00342188	0.00044029	0.00663422	0.00219307	0.0172244	0.0113157	0.0204035	0.0118027	0.0387323	0.0308527	0.045412	0.0381885
1137.82	0.0116985	0.0135405	0.00334554	0.00043934	0.0066309	0.00219248	0.0169635	0.0113139	0.0202747	0.011801	0.0382786	0.0308514	0.0451265	0.0381877
1138.02	0.0114649	0.0135405	0.00285788	0.00043842	0.00613535	0.00219191	0.0166969	0.0113121	0.0198361	0.0117994	0.0382008	0.0308501	0.0446384	0.038187
1138.22	0.0108118	0.0135405	0.00235813	0.00043753	0.00583333	0.00219136	0.0164705	0.0113104	0.0195094	0.0117978	0.0375211	0.030849	0.0442308	0.0381863
1138.42	0.0111958	0.0135405	0.00265527	0.00043667	0.00588256	0.00219083	0.0165847	0.0113087	0.0199768	0.0117962	0.0374137	0.0308478	0.0445143	0.0381857
1138.62	0.0111316	0.0135405	0.00240006	0.00043584	0.00588059	0.00219032	0.0164519	0.0113071	0.0196417	0.0117948	0.0371405	0.0308467	0.0440064	0.038185
1138.82	0.0104695	0.0135405	0.00195652	0.00043503	0.00601835	0.00218983	0.0158499	0.0113056	0.019235	0.0117934	0.0362558	0.0308456	0.0433917	0.0381844
1139.02	0.010135	0.0135404	0.00196153	0.00043426	0.00602177	0.00218936	0.0158628	0.0113041	0.0189795	0.011792	0.0359435	0.0308446	0.0430803	0.0381838
1139.22	0.00970259	0.0135404	0.00239976	0.00043351	0.006202	0.00218891	0.015642	0.0113027	0.0192898	0.0117907	0.0360983	0.0308436	0.043153	0.0381833
1139.42	0.0096754	0.0135404	0.00248056	0.00043279	0.00610434	0.00218847	0.0155886	0.0113013	0.0195906	0.0117894	0.0360911	0.0308427	0.0431476	0.0381827
1139.62	0.00941262	0.0135404	0.00247002	0.00043209	0.00589569	0.00218805	0.0151233	0.0113	0.0195826	0.0117882	0.0363216	0.0308417	0.0430607	0.0381822
1139.82	0.00912904	0.0135404	0.00231957	0.00043142	0.00569554	0.00218765	0.0152263	0.0112987	0.0194708	0.011787	0.0361861	0.0308408	0.0434623	0.0381817
1140.02	0.00926135	0.0135404	0.00276938	0.00043076	0.00563628	0.00218726	0.0155681	0.0112974	0.0196439	0.0117858	0.0365369	0.03084	0.0438456	0.0381812
1140.22	0.00895381	0.0135404	0.002814	0.00043014	0.00539338	0.00218688	0.0156847	0.0112962	0.0198124	0.0117847	0.0363463	0.0308392	0.0437389	0.0381807
1140.42	0.0094678	0.0135404	0.0027458	0.00042953	0.00520034	0.00218652	0.0154057	0.011295	0.0197469	0.0117836	0.0365168	0.0308384	0.0434882	0.0381803
1140.62	0.00982558	0.0135404	0.00286436	0.00042894	0.00506618	0.00218617	0.0152369	0.0112939	0.0201441	0.0117826	0.0369684	0.0308376	0.0438093	0.0381799
1140.82	0.0103466	0.0135404	0.00332767	0.00042837	0.00502542	0.00218584	0.0156534	0.0112928	0.0201209	0.0117816	0.0374877	0.0308369	0.0442425	0.0381794
1141.02	0.0102513	0.0135404	0.00324156	0.00042783	0.00440343	0.00218552	0.0158544	0.0112918	0.0201315	0.0117807	0.0377967	0.0308362	0.0440406	0.038179
1141.22	0.010241	0.0135404	0.00304963	0.0004273	0.00411719	0.00218521	0.0160627	0.0112908	0.0201112	0.0117797	0.0381018	0.0308355	0.0441891	0.0381787
1141.42	0.00968987	0.0135404	0.00275833	0.00042679	0.00349962	0.00218491	0.0159212	0.0112898	0.0193104	0.0117788	0.0374493	0.0308348	0.043877	0.0381783
1141.62	0.00946047	0.0135404	0.00248033	0.00042629	0.00323917	0.00218462	0.0155698	0.0112888	0.0187228	0.011778	0.0369968	0.0308342	0.0435442	0.038178
1141.82	0.0101157	0.0135404	0.00288592	0.00042582	0.00350555	0.00218435	0.015637	0.0112879	0.0190316	0.0117771	0.0369876	0.0308336	0.0434552	0.0381776
1142.02	0.00972521	0.0135404	0.00229248	0.00042536	0.00306873	0.00218408	0.0158697	0.0112871	0.0187743	0.0117763	0.0365593	0.030833	0.0428603	0.0381773
1142.22	0.00967241	0.0135404	0.0018483	0.00042491	0.00304157	0.00218383	0.0161235	0.0112862	0.0181365	0.0117756	0.035858	0.0308324	0.0425324	0.038177
1142.42	0.0102643	0.0135404	0.00162374	0.00042448	0.00339784	0.00218358	0.0158633	0.0112854	0.0178562	0.0117748	0.0355431	0.0308318	0.0422739	0.0381767
1142.62	0.0103129	0.0135404	0.00130538	0.00042407	0.00375772	0.00218334	0.0159943	0.0112846	0.0178142	0.0117741	0.0350349	0.0308313	0.0418356	0.0381764
1142.82	0.0101067	0.0135404	0.00148758	0.00042367	0.00387287	0.00218311	0.0160124	0.0112838	0.0175867	0.0117734	0.034547	0.0308308	0.0415306	0.0381761
1143.02	0.010126	0.0135404	0.00146829	0.00042328	0.00425884	0.00218289	0.0162879	0.0112831	0.0177133	0.0117727	0.0347013	0.0308303	0.0418941	0.0381758
1143.22	0.00973319	0.0135404	0.00104827	0.00042291	0.00404353	0.00218268	0.0159172	0.0112824	0.0173653	0.0117721	0.0342605	0.0308298	0.0415729	0.0381756
1143.42	0.0100217	0.0135404	0.00055128	0.00042255	0.00452159	0.00218248	0.0162223	0.0112817	0.0176626	0.0117714	0.0344153	0.0308294	0.0415709	0.0381753
1143.62	0.0103076	0.0135404	0.00048449	0.0004222	0.00470216	0.00218228	0.0161966	0.011281	0.0176115	0.0117708	0.0344737	0.0308289	0.0415819	0.0381751
1143.82	0.0108056	0.0135404	0.00089734	0.00042186	0.00522899	0.0021821	0.0165654	0.0112804	0.0178738	0.0117702	0.034911	0.0308285	0.0422144	0.0381749
1144.02	0.0106111	0.0135404	0.00093615	0.00042153	0.00486912	0.00218191	0.0163901	0.0112797	0.0180013	0.0117697	0.0351114	0.0308281	0.0420117	0.0381746
1144.22	0.0108114	0.0135404	0.00116344	0.00042122	0.0050352	0.00218174	0.0165606	0.0112791	0.0181197	0.0117692	0.0350274	0.0308277	0.0424314	0.0381744
1144.42	0.010877	0.0135404	0.0011208	0.00042092	0.00471106	0.00218157	0.0163097	0.0112786	0.0183304	0.0117686	0.0351144	0.0308273	0.0425249	0.0381742
1144.62	0.0108376	0.0135404	0.00145971	0.00042062	0.00471153	0.00218141	0.0161797	0.011278	0.0186419	0.0117681	0.0357593	0.030827	0.0427757	0.038174
1144.82	0.0108888	0.0135404	0.00176729	0.00042034	0.00457477	0.00218125	0.0160027	0.0112774	0.0189138	0.0117676	0.0363331	0.0308266	0.0429446	0.0381738
1145.02	0.0107046	0.0135404	0.00175494	0.00042007	0.00405908	0.0021811	0.0160341	0.0112769	0.019124	0.0117672	0.0369166	0.0308263	0.043174	0.0381737
1145.22	0.0112602	0.0135404	0.00190762	0.0004198	0.00438102	0.00218096	0.0162605	0.0112764	0.0198299	0.0117667	0.037196	0.0308259	0.0435654	0.0381735
1145.42	0.011482	0.0135404	0.00197066	0.00041955	0.00439672	0.00218082	0.0157618	0.0112759	0.0194921	0.0117663	0.0370584	0.0308256	0.0439304	0.0381733
1145.62	0.0116759	0.0135404	0.00202188	0.0004193	0.00434103	0.00218069	0.0156162	0.0112755	0.0196037	0.0117658	0.0370539	0.0308253	0.0440835	0.0381731
1145.82	0.0115198	0.0135404	0.00184321	0.00041906	0.00434625	0.00218056	0.0152606	0.011275	0.0196646	0.0117654	0.0371718	0.030825	0.0437239	0.038173
1146.02	0.0112783	0.0135404	0.00185629	0.00041883	0.00463385	0.00218043	0.0152732	0.0112746	0.0197348	0.011765	0.0372533	0.0308247	0.0434469	0.0381728
1146.22	0.011278	0.0135404	0.00161045	0.00041861	0.00460439	0.00218031	0.0148872	0.0112741	0.018983	0.0117646	0.0371471	0.0308245	0.0428397	0.0381727
1146.42	0.0110486	0.0135404	0.00177746	0.0004184	0.00453575	0.0021802	0.0144988	0.0112737	0.0191628	0.0117643	0.0370912	0.0308242	0.0425922	0.0381726
1146.62	0.0108166	0.0135404	0.00218787	0.00041819	0.00452191	0.00218009	0.0146549	0.0112733	0.0195317	0.0117639	0.0367149	0.0308239	0.0423683	0.0381724
1146.82	0.00994514	0.0135404	0.00161437	0.00041799	0.0043122	0.00217998	0.0143855	0.011273	0.0188008	0.0117636	0.0359899	0.0308237	0.0416376	0.0381723
1147.02	0.00952882	0.0135404	0.00094529	0.0004178	0.00387846	0.00217988	0.0140432	0.0112726	0.018001	0.0117632	0.035488	0.0308235	0.0414861	0.0381722
1147.22	0.00930466	0.0135404	0.0011838	0.00041761	0.00375776	0.00217978	0.0141464	0.0112722	0.0176583	0.0117629	0.0352574	0.0308232	0.0412693	0.0381721
1147.42	0.00936682	0.0135404	0.00109227	0.00041743	0.00377919	0.00217968	0.0142901	0.0112719	0.0177855	0.0117626	0.0352459	0.030823	0.0406138	0.0381719
1147.62	0.00976659	0.0135404	0.0012878	0.00041726	0.00399466	0.00217959	0.0145762	0.0112715	0.0174279	0.0117623	0.0350326	0.0308228	0.0401247	0.0381718
1147.82	0.00895557	0.0135404	0.00114647	0.00041709	0.00376579	0.00217951	0.0144091	0.0112712	0.0165787	0.011762	0.034524	0.0308226	0.0397383	0.0381717
1148.02	0.00866311	0.0135404	0.00147062	0.00041693	0.00377729	0.00217942	0.0145124	0.0112709	0.0165805	0.0117618	0.0342451	0.0308224	0.0396606	0.0381716
1148.22	0.00898594	0.0135404	0.00142499	0.00041677	0.00395369	0.00217934	0.0147252	0.0112706	0.016346	0.0117615	0.0340356	0.0308222	0.0395916	0.0381715
1148.42	0.00922042	0.0135404	0.00138802	0.00041662	0.00394812	0.00217926	0.014511	0.0112703	0.0163402	0.0117612	0.0340641	0.030822	0.0393474	0.0381714
1148.62	0.00996142	0.0135404	0.00182575	0.00041647	0.00414917	0.00217919	0.0149629	0.01127	0.0166169	0.011761	0.0345473	0.0308219	0.0398778	0.0381713
1148.82	0.0100106	0.0135404	0.00154589	0.00041633	0.00379243	0.00217911	0.0148663	0.0112698	0.0165709	0.0117607	0.0347808	0.0308217	0.0400889	0.0381713
1149.02	0.00988516	0.0135404	0.0015599	0.00041619	0.00349934	0.00217904	0.0147246	0.0112695	0.0163939	0.0117605	0.034643	0.0308215	0.040223	0.0381712
1149.22	0.0106613	0.0135404	0.00159192	0.00041606	0.0041238	0.00217898	0.0148749	0.0112692	0.0166352	0.0117603	0.0347314	0.0308214	0.040641	0.0381711
1149.42	0.0106502	0.0135404	0.00172036	0.00041593	0.00407184	0.00217891	0.0144846	0.011269	0.0164763	0.0117601	0.035734	0.0308212	0.041569	0.038171
1149.62	0.0105456	0.0135404	0.00137102	0.00041581	0.00382152	0.00217885	0.0144455	0.0112688	0.0166328	0.0117599	0.0357359	0.0308211	0.0417179	0.038171
1149.82	0.0103717	0.0135404	0.00116636	0.00041569	0.00359981	0.00217879	0.0141726	0.0112686	0.0167738	0.0117597	0.0358241	0.0308209	0.0415731	0.0381709
1150.02	0.0107025	0.0135404	0.00172075	0.00041558	0.00376548	0.00217873	0.0144011	0.0112683	0.0171717	0.0117595	0.0360777	0.0308208	0.0419019	0.0381708
1150.22	0.0109921	0.0135404	0.00190748	0.00041547	0.00357515	0.00217867	0.0144884	0.0112681	0.0174914	0.0117593	0.0362044	0.0308207	0.0419732	0.0381707
1150.42	0.0110987	0.0135404	0.00233804	0.00041536	0.00321557	0.00217862	0.0148739	0.0112679	0.0180661	0.0117591	0.036248	0.0308205	0.0425353	0.0381707
1150.62	0.0110573	0.0135404	0.00218458	0.00041526	0.00352594	0.00217857	0.0150375	0.0112677	0.0188126	0.0117589	0.0360305	0.0308204	0.0426906	0.0381706
1150.82	0.0106706	0.0135404	0.00187635	0.00041516	0.00350927	0.00217852	0.0149342	0.0112675	0.0185807	0.0117588	0.0358394	0.0308203	0.0426651	0.0381706
1151.02	0.0106181	0.0135404	0.0018785	0.00041506	0.00368406	0.00217847	0.0148188	0.0112673	0.01877	0.0117586	0.0356009	0.0308202	0.0430689	0.0381705
1151.22	0.0109199	0.0135404	0.00243678	0.00041497	0.00457682	0.00217843	0.015193	0.0112672	0.0193399	0.0117584	0.0357683	0.0308201	0.0431937	0.0381705
1151.42	0.010772	0.0135404	0.00212193	0.00041488	0.00484105	0.00217838	0.0148527	0.011267	0.0193258	0.0117583	0.0350398	0.03082	0.0427659	0.0381704
1151.62	0.0112198	0.0135404	0.00260036	0.00041479	0.0059662	0.00217834	0.0151595	0.0112668	0.0193485	0.0117581	0.0353465	0.0308199	0.043261	0.0381703
1151.82	0.0106297	0.0135404	0.00225874	0.00041471	0.00595378	0.0021783	0.014461	0.0112667	0.0189599	0.011758	0.0351532	0.0308198	0.0429627	0.0381703
1152.02	0.0113641	0.0135404	0.00246366	0.00041463	0.0060893	0.00217826	0.01463	0.0112665	0.0192811	0.0117579	0.0352559	0.0308197	0.0428893	0.0381703
1152.22	0.0120211	0.0135404	0.0025862	0.00041455	0.00627305	0.00217822	0.0145703	0.0112663	0.0191807	0.0117577	0.035236	0.0308196	0.0427978	0.0381702
1152.42	0.0127429	0.0135404	0.00283129	0.00041447	0.00669175	0.00217818	0.0149946	0.0112662	0.0193606	0.0117576	0.0352148	0.0308195	0.0432263	0.0381702
1152.62	0.0127833	0.0135404	0.00265798	0.0004144	0.00658179	0.00217815	0.0145382	0.0112661	0.0190145	0.0117575	0.0353062	0.0308194	0.0429985	0.0381701
1152.82	0.0122803	0.0135404	0.00217663	0.00041433	0.00594082	0.00217811	0.0138019	0.0112659	0.0180526	0.0117574	0.0349962	0.0308193	0.0422888	0.0381701
1153.02	0.0125203	0.0135404	0.00226696	0.00041426	0.0063489	0.00217808	0.0140944	0.0112658	0.0182483	0.0117573	0.0349878	0.0308192	0.0424549	0.03817
1153.22	0.0131225	0.0135404	0.00245797	0.00041419	0.00641175	0.00217805	0.0141349	0.0112657	0.0184074	0.0117571	0.0351834	0.0308192	0.0426049	0.03817
1153.42	0.0128363	0.0135404	0.00245634	0.00041413	0.00604241	0.00217802	0.0142436	0.0112655	0.0179908	0.011757	0.0354331	0.0308191	0.0424276	0.03817
1153.62	0.0129699	0.0135404	0.00192179	0.00041407	0.00594464	0.00217799	0.0145646	0.0112654	0.0180245	0.0117569	0.0348155	0.030819	0.0420328	0.03817
1153.82	0.0128649	0.0135404	0.00192798	0.00041401	0.00572662	0.00217796	0.0145449	0.0112653	0.0177328	0.0117568	0.0345997	0.030819	0.041791	0.0381699
1154.02	0.0123393	0.0135404	0.00181284	0.00041395	0.00518636	0.00217794	0.0148112	0.0112652	0.0171898	0.0117567	0.0338852	0.0308189	0.0412654	0.0381699
1154.22	0.0122719	0.0135404	0.0016783	0.0004139	0.00475616	0.00217791	0.0153565	0.0112651	0.0171458	0.0117566	0.0339009	0.0308188	0.0413141	0.0381698
1154.42	0.0123518	0.0135404	0.00192159	0.00041384	0.00423996	0.00217788	0.0158269	0.011265	0.0170908	0.0117565	0.033949	0.0308188	0.0413991	0.0381698
1154.62	0.0121086	0.0135404	0.00140161	0.00041379	0.00394644	0.00217786	0.015691	0.0112649	0.0172984	0.0117565	0.0336744	0.0308187	0.0409223	0.0381698
1154.82	0.0116413	0.0135404	0.00140592	0.00041374	0.00384272	0.00217784	0.0158587	0.0112648	0.017029	0.0117564	0.0335587	0.0308187	0.0407991	0.0381698
1155.02	0.0109577	0.0135404	0.00129387	0.00041369	0.00403863	0.00217782	0.0157117	0.0112647	0.0168256	0.0117563	0.0336322	0.0308186	0.0409794	0.0381697
1155.22	0.0103116	0.0135404	0.00127047	0.00041365	0.00383782	0.00217779	0.0153661	0.0112646	0.0165521	0.0117562	0.0336286	0.0308186	0.0408866	0.0381697
1155.42	0.00999806	0.0135404	0.00139073	0.0004136	0.00403164	0.00217777	0.0146427	0.0112645	0.0170097	0.0117561	0.0336753	0.0308185	0.0411998	0.0381697
1155.62	0.00977954	0.0135404	0.00134156	0.00041356	0.00426166	0.00217775	0.0142787	0.0112645	0.0170409	0.0117561	0.0339067	0.0308185	0.0409895	0.0381697
1155.82	0.00945965	0.0135404	0.0012112	0.00041352	0.00408754	0.00217773	0.0141269	0.0112644	0.0173421	0.011756	0.0334341	0.0308184	0.0406623	0.0381696
1156.02	0.00962023	0.0135404	0.0011271	0.00041348	0.00385077	0.00217772	0.0142328	0.0112643	0.0175004	0.0117559	0.0330163	0.0308184	0.0403968	0.0381696
1156.22	0.00982258	0.0135404	0.00127052	0.00041344	0.00393313	0.0021777	0.0139073	0.0112642	0.0171719	0.0117559	0.0328768	0.0308183	0.0402932	0.0381696
1156.42	0.010136	0.0135404	0.00142466	0.0004134	0.00499286	0.00217768	0.0145886	0.0112642	0.0176154	0.0117558	0.0334019	0.0308183	0.0411046	0.0381696
1156.62	0.00952943	0.0135404	0.00120344	0.00041336	0.00484331	0.00217766	0.0143309	0.0112641	0.0173672	0.0117558	0.0334323	0.0308182	0.0409418	0.0381696
1156.82	0.00961523	0.0135404	0.00147302	0.00041333	0.00526166	0.00217765	0.0146299	0.011264	0.0173173	0.0117557	0.0337981	0.0308182	0.041509	0.0381695
1157.02	0.0101196	0.0135404	0.00194034	0.00041329	0.00586414	0.00217763	0.014809	0.011264	0.0175338	0.0117556	0.0338552	0.0308182	0.0416089	0.0381695
1157.22	0.00982188	0.0135404	0.00154693	0.00041326	0.00541637	0.00217762	0.0140712	0.0112639	0.0168795	0.0117556	0.0331575	0.0308181	0.0406937	0.0381695
1157.42	0.00974082	0.0135404	0.00163708	0.00041323	0.005477	0.0021776	0.0144857	0.0112638	0.0162911	0.0117555	0.0332462	0.0308181	0.0409985	0.0381695
1157.62	0.00999791	0.0135404	0.00123321	0.0004132	0.00503235	0.00217759	0.0142429	0.0112638	0.0161322	0.0117555	0.0334139	0.0308181	0.040943	0.0381695
1157.82	0.0100471	0.0135404	0.00138491	0.00041317	0.00471843	0.00217758	0.0141516	0.0112637	0.0156937	0.0117554	0.0335717	0.030818	0.0412463	0.0381695
1158.02	0.00955232	0.0135404	0.00075044	0.00041314	0.00373953	0.00217757	0.0142828	0.0112637	0.0151107	0.0117554	0.0332003	0.030818	0.0408816	0.0381695
1158.22	0.00943252	0.0135404	0.00033852	0.00041311	0.00287874	0.00217755	0.014054	0.0112636	0.0142871	0.0117553	0.0331619	0.030818	0.0407075	0.0381694
1158.42	0.00931909	0.0135404	0.00016507	0.00041309	0.00213234	0.00217754	0.0134297	0.0112636	0.0140306	0.0117553	0.0329249	0.0308179	0.0401547	0.0381694
1158.62	0.00930052	0.0135404	-0.00024468	0.00041306	0.00176751	0.00217753	0.013188	0.0112635	0.0137847	0.0117553	0.0325609	0.0308179	0.0400339	0.0381694
1158.82	0.00924847	0.0135404	0.000392	0.00041304	0.00181482	0.00217752	0.013299	0.0112635	0.0136442	0.0117552	0.0334205	0.0308179	0.0403135	0.0381694
1159.02	0.00927879	0.0135404	0.00062464	0.00041301	0.00185502	0.00217751	0.0131359	0.0112634	0.0135671	0.0117552	0.0340958	0.0308179	0.0401845	0.0381694
1159.22	0.00938472	0.0135404	0.00097147	0.00041299	0.0018543	0.0021775	0.0133083	0.0112634	0.0139998	0.0117551	0.0341369	0.0308178	0.0403926	0.0381694
1159.42	0.00994421	0.0135404	0.00129279	0.00041297	0.00222816	0.00217749	0.0132914	0.0112633	0.0149386	0.0117551	0.0343064	0.0308178	0.0403581	0.0381694
1159.62	0.01003	0.0135404	0.00131813	0.00041294	0.00224056	0.00217748	0.0132973	0.0112633	0.0150946	0.0117551	0.0338649	0.0308178	0.0401528	0.0381694
1159.82	0.0105421	0.0135404	0.00193371	0.00041292	0.0025281	0.00217747	0.0135498	0.0112632	0.0156615	0.011755	0.0337747	0.0308178	0.0402113	0.0381693
1160.02	0.0104494	0.0135404	0.00167273	0.0004129	0.00252923	0.00217746	0.0131527	0.0112632	0.0157312	0.011755	0.0333164	0.0308177	0.0395339	0.0381693
1160.22	0.0108926	0.0135404	0.00178519	0.00041288	0.00293459	0.00217745	0.0133246	0.0112632	0.0159935	0.011755	0.0336793	0.0308177	0.0394353	0.0381693
1160.42	0.0109686	0.0135404	0.0022229	0.00041286	0.00372724	0.00217745	0.0139459	0.0112631	0.0166646	0.0117549	0.0340806	0.0308177	0.0401688	0.0381693
1160.62	0.0109551	0.0135404	0.00262429	0.00041285	0.00345343	0.00217744	0.0138452	0.0112631	0.0167331	0.0117549	0.0338776	0.0308177	0.0399263	0.0381693
1160.82	0.0112682	0.0135404	0.00281327	0.00041283	0.00338057	0.00217743	0.0135652	0.0112631	0.0165126	0.0117549	0.0337219	0.0308177	0.0394681	0.0381693
1161.02	0.0112836	0.0135404	0.00273711	0.00041281	0.00343428	0.00217742	0.0134884	0.011263	0.0161822	0.0117549	0.0330066	0.0308176	0.0389177	0.0381693
1161.22	0.011122	0.0135404	0.00210634	0.0004128	0.00342817	0.00217742	0.0134782	0.011263	0.0160234	0.0117548	0.0326997	0.0308176	0.0386542	0.0381693
1161.42	0.0113691	0.0135404	0.00206584	0.00041278	0.00351755	0.00217741	0.0137577	0.011263	0.0159159	0.0117548	0.032799	0.0308176	0.0392545	0.0381693
1161.62	0.0113953	0.0135404	0.00153059	0.00041276	0.00318499	0.0021774	0.0138864	0.0112629	0.0162716	0.0117548	0.0328578	0.0308176	0.0392264	0.0381693
1161.82	0.0114159	0.0135404	0.0013953	0.00041275	0.00361888	0.0021774	0.0144362	0.0112629	0.0164004	0.0117547	0.0327983	0.0308176	0.0392955	0.0381693
1162.02	0.0109964	0.0135404	0.00080711	0.00041274	0.00326666	0.00217739	0.0141945	0.0112629	0.0159359	0.0117547	0.0323371	0.0308176	0.0391232	0.0381693
1162.22	0.010517	0.0135404	0.00047417	0.00041272	0.00288109	0.00217739	0.0139699	0.0112628	0.0153317	0.0117547	0.0318014	0.0308175	0.0388824	0.0381693
1162.42	0.010855	0.0135404	0.00043557	0.00041271	0.00311524	0.00217738	0.0143561	0.0112628	0.0157474	0.0117547	0.0318886	0.0308175	0.0386062	0.0381693
1162.62	0.0116967	0.0135404	0.00119633	0.0004127	0.00385763	0.00217738	0.01498	0.0112628	0.0159663	0.0117547	0.032383	0.0308175	0.0397018	0.0381693
1162.82	0.0118136	0.0135404	0.00177672	0.00041268	0.00409688	0.00217737	0.0154772	0.0112628	0.0161246	0.0117546	0.0330151	0.0308175	0.0401385	0.0381692
1163.02	0.011908	0.0135404	0.00193131	0.00041267	0.00431071	0.00217737	0.0157063	0.0112628	0.0166263	0.0117546	0.0330409	0.0308175	0.0405508	0.0381692
1163.22	0.011838	0.0135404	0.0023893	0.00041266	0.00409845	0.00217736	0.0158101	0.0112627	0.0167306	0.0117546	0.0329499	0.0308175	0.0409584	0.0381692
1163.42	0.0123229	0.0135404	0.00247797	0.00041265	0.0041115	0.00217736	0.0156337	0.0112627	0.0169002	0.0117546	0.0332349	0.0308175	0.0411272	0.0381692
1163.62	0.0124975	0.0135404	0.00308483	0.00041264	0.00434174	0.00217735	0.0158397	0.0112627	0.0167639	0.0117546	0.0332069	0.0308175	0.0417399	0.0381692
1163.82	0.0124871	0.0135404	0.00329358	0.00041263	0.00436728	0.00217735	0.0157844	0.0112627	0.0168693	0.0117546	0.0330454	0.0308174	0.0414338	0.0381692
1164.02	0.0120647	0.0135404	0.00293195	0.00041262	0.00415547	0.00217734	0.0153724	0.0112627	0.0168468	0.0117545	0.0328926	0.0308174	0.0415454	0.0381692
1164.22	0.0120271	0.0135404	0.00294194	0.00041261	0.00384724	0.00217734	0.015294	0.0112626	0.0167704	0.0117545	0.0334493	0.0308174	0.0415547	0.0381692
1164.42	0.0118331	0.0135404	0.00285268	0.0004126	0.00378509	0.00217734	0.0151371	0.0112626	0.0163282	0.0117545	0.0332547	0.0308174	0.0415128	0.0381692
1164.62	0.0115733	0.0135404	0.00281132	0.00041259	0.00377182	0.00217733	0.0145842	0.0112626	0.0159237	0.0117545	0.0329541	0.0308174	0.0408286	0.0381692
1164.82	0.0112482	0.0135404	0.00222326	0.00041258	0.00378932	0.00217733	0.0139838	0.0112626	0.0155083	0.0117545	0.0325815	0.0308174	0.0404684	0.0381692
1165.02	0.0112697	0.0135404	0.00178908	0.00041257	0.00404836	0.00217733	0.0134772	0.0112626	0.0153627	0.0117545	0.0322653	0.0308174	0.0402676	0.0381692
1165.22	0.0114084	0.0135404	0.00119704	0.00041256	0.00379819	0.00217732	0.0132812	0.0112625	0.0151081	0.0117544	0.0321692	0.0308174	0.0399639	0.0381692
1165.42	0.0112399	0.0135404	0.00080139	0.00041256	0.00332123	0.00217732	0.0127933	0.0112625	0.0147277	0.0117544	0.0317242	0.0308174	0.0398797	0.0381692
1165.62	0.0113654	0.0135404	0.00113962	0.00041255	0.00355061	0.00217732	0.0131329	0.0112625	0.0149455	0.0117544	0.0320547	0.0308174	0.0399014	0.0381692
1165.82	0.0108321	0.0135404	0.00078046	0.00041254	0.00364248	0.00217731	0.0128677	0.0112625	0.0145152	0.0117544	0.0319716	0.0308174	0.039371	0.0381692
1166.02	0.0107663	0.0135404	0.00105609	0.00041253	0.00383956	0.00217731	0.0125986	0.0112625	0.0142093	0.0117544	0.0322393	0.0308174	0.0391986	0.0381692
1166.22	0.0106014	0.0135404	0.00099162	0.00041253	0.00340381	0.00217731	0.012862	0.0112625	0.0144036	0.0117544	0.0318408	0.0308174	0.0387739	0.0381692
1166.42	0.0111088	0.0135404	0.00098263	0.00041252	0.00338654	0.00217731	0.012701	0.0112625	0.0144984	0.0117544	0.032064	0.0308174	0.0387381	0.0381692
1166.62	0.0111383	0.0135404	0.00113715	0.00041251	0.00352263	0.0021773	0.0127102	0.0112625	0.0146012	0.0117544	0.0320398	0.0308173	0.0386502	0.0381692
1166.82	0.0105235	0.0135404	0.00087668	0.00041251	0.00310473	0.0021773	0.0129338	0.0112624	0.014768	0.0117544	0.0316358	0.0308173	0.0381064	0.0381692
1167.02	0.010336	0.0135404	0.00078799	0.0004125	0.00275086	0.0021773	0.0128696	0.0112624	0.0151038	0.0117544	0.0312622	0.0308173	0.0379836	0.0381692
1167.22	0.0102945	0.0135404	0.00072125	0.00041249	0.00238379	0.0021773	0.012832	0.0112624	0.0145674	0.0117543	0.0311314	0.0308173	0.0375405	0.0381692
1167.42	0.0101392	0.0135404	0.00059078	0.00041249	0.00250548	0.0021773	0.0128839	0.0112624	0.0144049	0.0117543	0.03136	0.0308173	0.0375929	0.0381692
1167.62	0.00991248	0.0135404	0.00100349	0.00041248	0.00244255	0.00217729	0.0128924	0.0112624	0.0143845	0.0117543	0.0310265	0.0308173	0.0379622	0.0381692
[truncated: 1,061 more rows]

## Sheet: Fig3E
% TA activity, HeLa							Nested t-test (GraphPad Prism 9.5.1)
[truncated: 32 more rows]

## Sheet: Fig3F
% TA activity, MIN6
[truncated: 32 more rows]

[truncated: 11 more sheets: Fig5A, Fig5B, Fig5C, Fig5D, Fig5E, Fig7A, Fig7B, FigS1C, FigS1D, FigS1E, FigS1F]
